# Supplementary material for: Assay design for unambiguous identification and quantification of circulating pathogen-derived peptide biomarkers
Source: Theranostics. 2022 Mar 21;12(6):2948–62. doi: 10.7150/thno.70373 (PMC8965485; doi:10.7150/thno.70373)
Supplement: Supplementary file 2 — Supplementary dataset 1. [file thnov12p2948s2.xlsx]

## Sheet: Sheet1
CFP-10pep mouse monoclonal antibody affinity and immunoprecipitation yield
Titer	1000	2000	4000	8000	16000	32000	64000	128000	256000	512000	NA
Antibody concentration (ng/mL)	1000	500	250	125	62.5	31.25	15.62	7.81	3.9	1.95	0
Absorbance at 450 nm	2.923	2.928	2.882	2.728	2.472	2.23	1.851	1.388	0.986	0.668	0.067
Positive reaction (Y/N)	Y	Y	Y	Y	Y	Y	Y	Y	Y	Y
The titer is the highest dilution with S/B (Signal/Blank) >=2.1, the OD450 in blank is the average of two technical replicates.
Immunoprecipitation yield result
Replicate	Peak Area	Averaged peak area	Yield
Direct_MS_2P_1	2.06235e+06	2.04409e+06	0.31902
Direct_MS_2P_2	2101567
Direct_MS_2P_3	1.96835e+06
IP_MS_2P_1	901366	652107
IP_MS_2P_2	386191
IP_MS_2P_3	234362
