# Supplementary material for: Assay design for unambiguous identification and quantification of circulating pathogen-derived peptide biomarkers
Source: Theranostics. 2022 Mar 21;12(6):2948–62. doi: 10.7150/thno.70373 (PMC8965485; doi:10.7150/thno.70373)
Supplement: Supplementary file 3 — Supplementary dataset 2. [file thnov12p2948s3.xlsx]

## Sheet: Sheet1
Dataset S2. Predicted interference ions for each transition using human proteome as the background
Q1	Sequence	Transitions
797.42	TNLTTEQIANYVAR	y14 y6 y5 y3 b9 b10 b14
796.41	DPALC[160]QHKPLTPQGDELSKPR	y8 y7 y3 b8 b9 b11
797.42	LGGLSAPPWAKPEDR	y8 y6 y3 b7 b9 b14
796.89	DLEVETLTASSEGNK	y11 y3 b6 b9 b10
797.44	TTLPGVVNGANNPAIR	y14 y12 y11 b4 b14
797.4	YSDIEPSTGGEVVLK	y11 y8 y2 b4 b7
797.38	QYHVQFFGDAPER	y8 y2 b7 b13 b14
796.4	MTSEIETNIVAVER	y3 y2 b6 b9 b12
797.39	MEPGPDGPAASGPAAIR	y12 y11 b4 b14
796.04	VNDPTESQQEDQLIAGAQDEAK	y7 y5 b11 b12
797.41	EQVQIGAHSPPQFR	y8 b6 b7 b14
797.38	TEQEVVEGMDISTR	y14 y11 b4 b14
796.39	VVC[160]TESWPLAHHR	y14 b4 b5 b12
797.43	EPGPIAPSTNSSPVLK	y11 y4 b4 b11
795.88	AHFNAMFQPSSPTR	y11 b5 b7 b8
797.37	MDQFGNGLEIDQAR	y6 y3 b9 b14
796.73	DPALC[160]QHKPLTPQGDELSEPR	y8 y7 y3 b8
797.07	METRPTALMSSTVAAAAPAAGAASR	y12 y3 b4 b11
796.43	TRPTDLVFVVDSSR	y9 y5 y4 b11
796.89	ELGFVQPSGVTDGMR	y7 b5 b6 b7
795.88	MLTDPDLPQEFER	y3 y2 b5 b7
795.89	C[160]STPLLHQQYTSR	y5 b5 b6
796.4	ISC[160]GPPAHVENAIAR	b4 b5 b8
797.41	LLEAVGSSSGTPNAPPP	y6 y3 b9
797.71	TPTQHSPVPPEEVTGPSQMDTR	y7 y4 b8
797.42	TTYVSQSGQVISAPR	y14 y4 b14
797.4	SFPQSSQLSQETVR	y10 b5 b14
795.87	MNGDHMVLGSSVTDK	y6 y4 b7
797.38	EYPLYINQTC[160]HR	y9 b6 b14
797.37	GEGAIGSLDYTPEER	y2 b13 b14
797.39	DVVHPLGGEEPSMAR	y3 b12 b14
797.38	VYQPFLTTC[160]DGHR	y8 b7 b14
797.36	AFDC[160]PSSFQIHER	y2 b13 b14
796.4	TLAPQVC[160]SSFATGPR	y13 y12 y7
797.37	SEPC[160]DDLQIPNTNVHLSHDAK	y11 b9 b11
796.39	FNNVQLNLTDEER	y2 b4 b7
796.39	QLVDEFQASGGVGER	y2 b5 b7
797.04	EDASGQLSC[160]IQLPVDSQGGDANK	b5 b9 b11
797.34	FTSDMSNTEWGYR	y3 b12 b14
797.36	MAFMAATDHSDQLR	y12 y5 b14
797.41	LEIGPVYSSVSSEAR	y7 b8 b14
796.38	TIGMPATEEVDC[160]IR	y13 y9 b11
797.41	LLETVEYNISGAER	y2 b13 b14
797.38	SQGDNNVSLVEEFR	y3 b12 b14
796.46	TIQAPTQVPVVVSPR	y13 y10 b4
797.41	C[160]TLHLGIEPPDSVR	y9 b6 b14
796.41	SEITNQLSVSDINSQSVGGARPK	b7 b10 b11
797.72	WAGGPPGTGGHGPLSLNSPDPYEK	y7 y5 y4
796.39	GC[160]FTPVVTDPITER	y2 b7 b11
797.37	GSIDDVFNC[160]NLSPR	y11 b4 b14
796.37	TFISLSSTDVSPNQSNTSNEMK	y11 y2 b12
796.07	HVLTSHIDEPPTQNQSDLLNK	y8 y4 y3
795.89	STLGPALEAVSMDGDK	y7 y4 b4
797.4	VWTHC[160]QTQHGIVK	y11 b4
795.88	QSGQC[160]LDGVSLSSPR	b4 b6
797.35	ENYGSITSMGYESR	y4 b14
797.37	EGDYIVSVNGQPC[160]R	y4 b14
796.41	EGYLQIGANTQAAQK	y5 y4
795.88	TNGVPTTEEVDC[160]IR	y9 b12
797.44	VQTDKPHLVSLGSGR	b5 b14
796.36	YSSNLGNFNYEQR	y5 y4
796.72	VVAGDHNLSQNDGTEQYVSVQK	y9 y6
797.39	ILDETQEAVEYQR	y4 b14
797.02	DDSC[160]SGDSSAQLSSGEHLLGPNR	y5 y4
795.88	SVQWC[160]AVSQPEATK	b5 b12
795.88	NTSSEQEEVVEALR	b4 b7
796.9	TTTWQRPTMESVR	y2 b10
797.4	TASESISNLSEAGSIK	y14 b5
797.41	TPSTTTSSHYLGTLK	y14 b5
797.42	TVGFNHLTLGHNQR	y14 b14
796.34	GGHINDAFMTEDER	y2 b7
797.3	GFGC[160]C[160]FPC[160]C[160]SVDK	y2 b6
796.41	WTC[160]SKPKPSTMLR	y2 b6
796.86	MPAYHSSLMDPDTK	y4 b5
797.36	SSLGLDNSLSTSSEDPHSGC[160]PSR	b4 b6
797.7	GSEC[160]WHLSSGSVHPSPGSAPAQR	b7 b13
796.91	C[160]QPLGSALPPQAPTR	y9 y8
797.42	NIQHLNSQIHSFR	y2 b14
795.9	VTTSDEDIGINAISR	b5 b6
797.38	FVELQVC[160]DHYQR	b4 b14
797.37	HFITSSSSKPC[160]EPEEHYVQK	b8 b11
797.38	TTGSTQSNFNFYVK	y14 b6
797.03	GLHGAATVVLGQGQHGGC[160]APEEED	y2 b5
796.86	TLTAEEAEEEWER	y2 b4
796.93	FGGTPIHFPGGRPPR	b5 b6
796.37	TLDENSDSAGLWQR	y13 b6
797.04	LNVAGAGGGGDSGGGPGAATDGNFTAGLA	y6 b11
795.91	VFSQNAYLIDHQR	y4 b7
796.92	EGSGNPTPLINPLAGR	y8 b13
797.41	TFAQTTYLIDHQR	y14 b14
796.89	VASMAPVTAEGFQER	y2 b5
796.42	SVLPPDGNGSPVLPDK	y9 b4
797.45	VNPDLQVEVKPSIR	y12 b14
797.71	TSETNTPQGNQEQLVTVMEER	y2 b7
797.41	QIQGTETEFNSLVK	y11 b4
796.89	DEIYIPLQEEDTK	y11 b10
795.87	VEDESLDNTWLNR	y3 b5
797.37	C[160]VPRPGGAVC[160]EC[160]PGGFQLDASR	y8 b11
796.85	MGGGGALQWNC[160]SGGIQ	b10 b13
796.41	DVEEKPAHAPARPEAPVDSMLK	y5 b6
795.9	MAGSYPEGAPAILADK	y2 b6
796.37	LDC[160]ASAIQNYLSGTHGGSPGPER	y2 b5
796.91	HALPSPLEGSFQPGR	y6 b4
797.38	HC[160]PSTFFSSPGLTR	b4 b14
796.87	ISDDTPLEMMTSPR	b4 b5
796.32	ELC[160]DC[160]EQC[160]GEVFSEHSC[160]LK	y11 b7
797.41	EGVYEISLSPTGVSR	b6 b14
795.89	SESEVHFDVETAIK	y2 b7
796.43	LIGTNC[160]IIYPVNSK	b6 b8
795.9	C[160]DVVVVGGGISGMAAAK	b5 b6
796.91	EEVYIVQASNVDVK	y11 b5
797.4	QEAASTGPGMEPETTATTILASVK	y6 b11
796.4	VVETMQSTLDAEIR	y14 b4
797.45	INSELQVPPTQVLR	y12 b14
796.4	QQNAQGGFSSTQDTVVALHALSK	y9 b5
796.41	FPSLLTQNENMVAK	y3 b9
796.07	QHHHQSSFPGSLPQETNLTLK	y5 b12
796.72	SGGEALAVANDSTSTPQNANGLWK	y4 b11
797.34	SSC[160]SDMDLLHSWR	b6 b14
796.38	AGSVHYGHYTALC[160]R	b10
796.37	C[160]NTQAELLAAGC[160]QR	y4
795.85	GVLVC[160]DEC[160]C[160]SVHR	b7
795.8	TFMDMDQDSEDEK	y2
796.85	LTWHSYPSEDDDK	b10
796.91	FAVVENNSSAVTAQR	b13
796.85	VEDTC[160]VEWDPTGGK	y10
795.89	AFSQNSQFIQHQR	b7
795.9	C[160]LPNPTPEGGAVPGPK	b13
796.84	GEGQGLVC[160]DLC[160]NDR	b11
796.86	SSTNTSLPDDNGAWK	y3
795.91	LGEVVNTHGPVEPDK	b4
796.38	QSSNRPAHNISHILGHDC[160]SSAV	b6
796.73	GPQGPTGSEGTPGLPGGVGQPGAVGEK	b14
797.39	QGTLSTAAPTTSPAPC[160]LSNHHNK	b11
795.87	ENSENTTAPEVFPR	b5
796.38	EQQMVPGIPQGAHEA	y7
797.38	LVAAC[160]PESC[160]VVC[160]TK	y2
795.88	ASC[160]GQDQAAAETLLR	b10
796.37	SMNDISLTPNTDQR	b6
796.71	EDGTVSTANQNGVSSNGPGEILNK	y6
796.88	SNPEDQILYQTER	y2
796.39	LEGMNETVSNLTQR	b5
796.38	KPSSETDIENWASK	b7
796.88	MSESLDTADPAVTGAK	y8
796.38	VTLYEC[160]HSQGEIR	y14
797.41	VHSHEVAAYLASPGR	b14
797.35	AGC[160]QVVAPSDMMDGR	b14
796.37	SISGTSTSEKPNSMDTANTSPFK	y6
795.89	NFQSESVPALGGQEK	y6
797.36	DSPVC[160]PSYSPTMPR	b14
797.42	DRPSLPQERPGWR	b14
797.7	EDGEVVQEEEVC[160]AKPSVTEEK	y5
795.89	DAETGEEVTHYLVK	b4
795.92	TGSLPHSSEQLLGHK	b4
797.39	ASSVLPEHHEAFNR	b14
797.68	LSGAMC[160]TSC[160]ASQTTANDPYTVR	b5
795.91	VSTAQDVIQQTLC[160]K	b4
795.9	VSSSSESEPELAQLK	b12
796.62	TSC[160]SNC[160]TSNGMEC[160]MWC[160]SSTK	b12
796.89	ESSQPPVAFSSSIEK	y2
797.35	NC[160]QTVLAPC[160]SPNPC[160]ENAAVC[160]K	b4
797.36	GQDTQFWAGHYGAR	b14
796.89	MTENVVC[160]TGAVNAVK	b5
797.41	YPSTSEAVNIQGISK	b6
795.9	AGFPC[160]FKPSGAAPQR	b7
796.41	STLEEQGLHVHSVR	b13
796.9	GTANTC[160]IPSISSIGSK	y3
797.42	SFNQNSHLIIHQR	b14
795.87	IPIDNMTNEMEQR	b7
796.42	INLPAPNPDHVGGYK	y2
796.93	SPGTHLGALAQTVQGR	y10
797.04	LSNC[160]DPPPTYEEATGQVNLQR	b6
795.87	EDISAC[160]LQGTHGFR	b6
796.37	EDC[160]C[160]PGKPLNVFR	y4
795.82	EC[160]DMC[160]FSQASSLR	y4
795.84	DC[160]AANTFIEDSGYK	y5
796.4	LQESGQVTISELC[160]K	y10
795.88	SQAC[160]GGNLGSIEELR	b6
797.08	GPHPQALPGHLPGAGDSGAGAGGGVVR	b9
795.89	LEYSGAISAHC[160]NLR	b11
797.38	MGVTC[160]VSQMPVAEGK	y12
797.33	TC[160]DFFSPYENGEK	y14
796.84	FGYYGDALQQDC[160]R	b12
797.41	LLSLHSPNSYYGSR	b14
796.91	YQVSEEVPSGTVIGK	y2
796.9	ESTATLLGC[160]NASIQK	b4
796.9	TSVTTSISEPWTQR	b13
795.83	MSYSC[160]C[160]LPSLGC[160]R	y3
796.36	SEYSSYPDINFNR	b4
795.91	HSHGLALQPSFPGSR	b4
796.43	LPYSGRPAPAPAAAPGV	b5
795.9	AEQDITTLEQSISR	y4
796.89	VMSPENFPTASVEGK	y3
796.43	GGNQEIGPLPPTGNLK	y11
796.86	GAEVTYMNMTAYNK	b10
797.47	SPAARPPVPAPPALPR	b14
797.4	C[160]LVPGYYSTHLQR	b14
797.45	LAPISEEGKPQLVGR	b14
795.86	DEDLQEMENLAQR	b7
795.89	WIHFGTEVTNSSGR	y8
796.44	VLPMVPAPPGSSAAAAR	y14
796.38	SNFSPHFASSNQLR	y5
796.34	C[160]LHC[160]LYSC[160]HWR	y9
795.9	VGNIPYEATEEQLK	b7
797.36	HPDEAAFFDTASTGK	y5
795.89	SSLTQEEAPVSWEK	y4
796.92	VLNQYTDTIIQER	y2
796.4	LEQGENVFLQATDK	y7
796.87	MAFMAATDHSNQLR	y5
796.7	MNSPSQSSPGMNPGQPTSMLSPR	b4
796.93	FVYPVPYTTRPPR	y2
797.36	WDSNIC[160]ELHYTR	b14
796.39	YPAEEPASAWTPSPPPVTTSSSK	b8
795.89	TSANPETLLGEMEAK	y2
796.4	MTQPFPTQFAPQAK	y10
796.89	TFSQMSSLVYHHR	y4
795.91	VGQC[160]VVVFSQAPSGR	y12
797.41	NPSTNVSVVVFDSTK	b6
795.9	VLMVETHNEIYDK	b5
795.87	MDNC[160]LAAAALNGVDR	b6
796.4	LVIEC[160]GADC[160]NILSK	b5
795.85	FC[160]C[160]EDGTTIVNFK	y7
796.41	YHYAEISSQVPLGK	y4
797.43	LQTLSIQQC[160]LPHR	b14
795.91	LVMVSTLDTSSQPGR	y10
796.44	QPPPGIVAPAAMLSSR	y5
796.94	SPLQAVEPISTSVHK	y7
797.4	IVETDESQGIFVEK	y3
795.9	LSWPQSTGIC[160]SNIK	y4
795.91	SVLDLGSGC[160]GATAIAAK	b5
796.88	AAGFDEIEQDLTQR	b13
796.89	QTVMTSATWPDTVR	b5
797.4	TAFTNHQIYELEK	y14
797.44	APSSPALQALAGQAGVR	b14
796.93	MEPAVGGPGPLIVNNK	y11
796.94	QVHILQQNC[160]IALR	b4
796.36	VEVSGDASC[160]C[160]SPDPISPEDLPR	y11
797.39	EGFPTDAPYPTTLGK	b4
796.9	SAYALGGLGSGIC[160]PNR	b4
796.9	ASSLC[160]HHASLPWVK	b4
797.38	FLNDTSLPHSC[160]FR	b14
796.92	FLIDSNGQVITTER	y2
796.41	IEGENYLPQPIYR	y3
796.89	VTGLIENHDYEFR	y3
796.43	ILFVSQGSEIASQGR	b6
797.42	DLDQVQLHLEEVR	b14
796.87	FNDITADVYSEYR	b4
796.95	LC[160]VPGIVALQSPPNK	y11
797.07	IEETC[160]QVGMKPPVPGGYTLQGK	b11
797.42	VWPQATAPEQAPAPARPYQGVR	y5
796.9	LGVEMLSESQLSDGK	y8
797.72	QNEHHLEGGFSIGSVGPDGQLGR	y5
796.39	NFLETDNEGNGILR	y10
796.41	GILFVGSGVSGGEEGAR	b5
797.41	VTDATETTITISWR	b14
796.37	EWDILETEEHYK	b6
796.72	QVRPPSC[160]PVPFPETFNGESSR	y9
796.94	VVFHLHESFPRPK	b7
795.91	MYQGHMQVVGVTLK	b5
796.03	SPGDGGPHDVFTSLPSDC[160]QLGSR	b5
797.42	WAAGAMAAPEPLRPR	b14
796.89	AQLEEEIIAYEER	y2
796.87	MSEDSSALPWSINR	b8
796.84	LMNEDPMYSMYAK	b4
797.41	GLGAFVIDSDHLGHR	b14
795.92	ADANTAAIQAVLYNR	y4
797.39	EDIVTEQIDFSAAR	b14
796.71	MVRPQDTVAYEDLSEDYTQK	b13
796.87	DYFQHPHFSTWK	y3
796.4	IVESMQSTLDAEIR	b4
796.7	SLSNENYGVYNC[160]SIINEAGAGR	y3
796.38	QSWNPFPDFTPQK	b10
797.71	LTWPTDAGPDDAAVDTSSEITTK	y9
