# Supplementary material for: Assay design for unambiguous identification and quantification of circulating pathogen-derived peptide biomarkers
Source: Theranostics. 2022 Mar 21;12(6):2948–62. doi: 10.7150/thno.70373 (PMC8965485; doi:10.7150/thno.70373)
Supplement: Supplementary file 4 — Supplementary dataset 3. [file thnov12p2948s4.xlsx]

## Sheet: Sheet1
Dataset S3. Repeating IP-MS test results of CFP-10 peptide in 20 plasma samples.
				dotp					rdotp					SNR					# neg correlation					# ρip+					%ρip- (<0.22)					∑sρip± (>1.58)					CFP-10 positivity		CFP-10 peptide light/heavy peak area ratio					Clinical diagnosis	Treatment status
Sample ID in Fig. 2d	Age (yrs)	Gender	Repeat 1	Repeat 2	Mean	SD	CV	Repeat 1	Repeat 2	Mean	SD	CV	Repeat 1	Repeat 2	Mean	SD	CV	Repeat 1	Repeat 2	Mean	SD	CV	Repeat 1	Repeat 2	mean	SD	CV	Repeat 1	Repeat 2	mean	SD	CV	Repeat 1	Repeat 2	mean	SD	CV	Replicate 1	Replicate 2	Replicate 1	Replicate 2	SD	Mean	CV		With anti-TB treatment	Complete treatment	Days post-treatment start
1	31	Male	0.7944	0.7884	0.7914	0.00424264	0.00536093	0.8975	0.9086	0.90305	0.00784889	0.00869153	44.14	3.17	23.655	28.9702	1.2247	0	0	0	0	NA	21	14	17.5	4.94975	0.282843	0	0	0	0	NA	12.8542	6.65144	9.75282	4.38602	0.449718	Positive	Positive	0.045152	0.0049	0.0284624	0.025026	1.13732	pulmonary TB	Yes	No	6
2	39	Male	0.8278	0.7793	0.80355	0.0342947	0.042679	0.9502	0.8662	0.9082	0.059397	0.0654008	5.76	803.93	404.845	564.391	1.39409	0	0	0	0	NA	21	16	18.5	3.53553	0.19111	0	0	0	0	NA	9.20031	8.32485	8.76258	0.619044	0.0706463	Positive	Positive	0.00991013	0.0053	0.00325986	0.00760507	0.428643	pulmonary TB	Yes	No	6
3	26	Male	0.8247	0.764	0.79435	0.0429214	0.0540333	0.9595	0.8629	0.9112	0.0683065	0.0749633	4.19	4.3	4.245	0.0777817	0.0183231	0	0	0	0	NA	17	14	15.5	2.12132	0.136859	0	0	0	0	NA	8.24509	6.60857	7.42683	1.1572	0.155813	Positive	Positive	0.0097939	0.0064	0.00239985	0.00809695	0.29639	pulmonary TB	Yes	No	6
4	55	Female	0.8463	0.8992	0.87275	0.0374059	0.0428599	0.9411	0.9883	0.9647	0.0333754	0.0345967	3.93	342.76	173.345	239.589	1.38215	0	0	0	0	NA	20	21	20.5	0.707107	0.034493	0	0	0	0	NA	8.74787	14.5293	11.6386	4.0881	0.351254	Positive	Positive	0.0106767	0.0448	0.0241288	0.0277383	0.869873	pulmonary TB	Yes	No	7
5	34	Female	0.8204	0.8366	0.8285	0.0114551	0.0138263	0.8873	0.9395	0.9134	0.036911	0.0404105	4.75	28.29	16.52	16.6453	1.00758	0	0	0	0	NA	21	21	21	0	0	0	0	0	0	NA	10.08	10.76	10.42	0.480833	0.0461452	Positive	Positive	0.011579	0.015	0.00241903	0.0132895	0.182026	extrapulmonary lynphonode TB	Yes	No	8
6	53	Male	0.8922	0.8639	0.87805	0.0200111	0.0227904	0.9927	0.966	0.97935	0.0188798	0.0192778	12.86	803.93	408.395	559.371	1.36968	0	0	0	0	NA	21	21	21	0	0	0	0	0	0	NA	13.0722	12.8984	12.9853	0.122929	0.00946679	Positive	Positive	0.284945	0.0163	0.189961	0.150623	1.26117	pulmonary TB	Yes	Yes	217
7	28	Male	0.9197	0.9219	0.9208	0.00155563	0.00168944	0.9952	0.998	0.9966	0.0019799	0.00198665	44.14	529.36	286.75	343.102	1.19652	0	0	0	0	NA	21	21	21	0	0	0	0	0	0	NA	14.6345	16.1033	15.3689	1.03858	0.067577	Positive	Positive	0.214296	0.1796	0.0245338	0.196948	0.12457	HIV-TB	Yes	No	4
8	26	Male	0.8922	0.8458	0.869	0.0328098	0.0377558	0.985	0.9698	0.9774	0.010748	0.0109965	12.23	34.89	23.56	16.023	0.680095	0	0	0	0	NA	21	21	21	0	0	0	0	0	0	NA	10.9663	12.6853	11.8258	1.21554	0.102787	Positive	Positive	0.124722	0.0207	0.0735547	0.072711	1.0116	pulmonary TB	Yes	No	6
9	41	Male	0.7839	0.87	0.82695	0.0608819	0.0736222	0.8405	0.9789	0.9097	0.0978636	0.107578	6.47	603.93	305.2	422.468	1.38423	1	0	0.5	0.707107	1.41421	11	16	13.5	3.53553	0.261891	0.0833333	0	0.0416667	0.0589256	1.41421	3.6689	7.15026	5.40958	2.4617	0.455062	Positive	Positive	0.011732	0.0137	0.00139158	0.012716	0.109435	pulmonary TB	Yes	No	3
10	52	Male	0.808	0.6171	0.71255	0.134987	0.189442	0.9145	0.7044	0.80945	0.148563	0.183536	1	1	1	0	0	1	0	0.5	0.707107	1.41421	3	8	5.5	3.53553	0.642824	0.25	0	0.125	0.176777	1.41421	0.804878	3.27789	2.04138	1.74868	0.856617	Negative	Negative	0.0280436	0.0056	0.01587	0.0168218	0.943419	pulmonary TB	Yes	No	5
	cutt-off			≥	0.71				≥	0.79				>	2.2														<	0.22				>	1.58
	mean			0.846133	0.821978	0.834056	0.0418136	0.0531887	0.940667	0.919333	0.93	0.0528916	0.0598607	10.5922	350.266	180.429	240.185	0.936965	0.222222	0	0.111111	0.157135	1.41421	17.3333	17.6667	17.5	1.49278	0.140798	0.037037	0	0.0185185	0.0261891	1.41421	8.82445	10.2598	9.54211	1.43696	0.235041
	SD			0.0453338	0.0921618	0.0607562	0.0390845	0.0554122	0.052032	0.0947553	0.0574135	0.0469263	0.0572625	13.1584	345.128	174.629	241.446	0.576042	0.440959	0	0.220479	0.311805	0	6.32456	4.58258	5.27968	1.67498	0.212084	0.0844828	0	0.0261891	1.41421	8.82445	4.32059	4.19765	4.10196	1.21303	0.276964
