# Supplementary material for: Assay design for unambiguous identification and quantification of circulating pathogen-derived peptide biomarkers
Source: Theranostics. 2022 Mar 21;12(6):2948–62. doi: 10.7150/thno.70373 (PMC8965485; doi:10.7150/thno.70373)
Supplement: Supplementary file 5 — Supplementary dataset 4. [file thnov12p2948s5.xlsx]

## Sheet: All 155 samples
Dataset S4. MRM result of CFP-10 peptide in the adult TB study cohort
		Features for authentical peak acceptance			Features for noise filtering				Qualification result of CFP10 peptide	Quantification result of CFP-10 peptide based on average of heavy internal standard peptide peak area in calibration standards and the equation log10 Concentration of CFP-10=(log10 Peak Area Ratio+1.4695)/0.9093							Clinical Diagnosis	Day After Treatment	Normalized cross correlation coefficient of endogeneous/IS peptide transitions							p value of Pearson correlation in endogeneous/IS peptide transitions after t-test							Transitions surppassing the cutoff values (Xcorr>0.9, p<0.05)	Number of signiificantly correlated transitions
Peak features used in this study		dotp	rdotp	SNR	Sum of significant correlation coefficients	No. significantly positive correlation	No. significantly negative correlation	Fraction of significantly negative correlation		Peak Area of Endogenous Peptide	Peak Area of IS peptide	Average IS peptide peak area	Adjusted Peak Area Ratio	LOG10 Peak Area Ratio	log10 CFP-10 concentration	CFP-10 (pM)			y5	y6	y7	y8	y9	y10	y11	y5	y6	y7	y8	y9	y10	y11
Criteria for positive signal		≥0.71	≥0.79	≥2.2	>1.58			<0.22				60659.8							>0.9	>0.9	>0.9	>0.9	>0.9	>0.9	>0.9	<0.05	<0.05	<0.05	<0.05	<0.05	<0.05	<0.05
Participant ID	Sample ID
Patient 1	ABAB	0.5733	0.7318	1	2.43171	8	1	0.111111	Negative	215958	319928		3.56015	0.551468	2.23996		TB	4	0.599272	0.861272	0.985423	0.643156	0.904879	0.829453	0.398081	0.037686	5.81e-07	0.0400414	0.143965	0.673746	0.525447	0.0491427	y7	1
Patient 2	ABAMA	0.7065	0.7852	1	-0.0625822	2	2	0.5	Negative	2374	225354		0.0391363	-1.40742	0.0451314		TB	6	0.856409	0.900125	0.54432	0.244026	0.684676	0.469187	0.164994	0.0720944	0.415826	0.173545	0.0645237	0.211308	0.641112	0.187227		0
Patient 3	ABWAE	0.5489	0.6404	1	1.27497	4	0	0	Negative	1525	191101		0.0251402	-1.59963	-0.170231		TB	7	1	0.800388	0.344674	0.915991	0.968741	0	0	5.8e-07	0.980398	0.810365	0.0402501	4.44e-07	0.308763	0.361378	y5,y8,y9	3
Patient 4	ACNIC	0.8157	0.9276	1	0.727176	3	1	0.25	Negative	2243	282722		0.0369767	-1.43207	0.0175107		TB	8	0.327678	1	0.702655	0.433793	0.804955	0.859821	0.834701	0.00478173	7.89e-05	0.325212	0.817547	0.000858127	0.0361266	0.0017788	y6	1
Patient 5	ADD	0.8669	0.9639	5.38	7.97561	20	0	0	Positive	14892.8	141980		0.245514	-0.609924	0.938684	8.68329	TB	0	1	0.981865	0.945222	0.891379	0.99696	1	0.98784	1.04e-12	1.36e-14	1.21e-12	0.019322	3.51e-28	8.14e-24	4.95e-15	y5,y6,y7,y9,y10,y11	6
Patient 6	ADEZE	0.6307	0.6412	1	-0.414036	1	3	0.75	Negative	1762	228637		0.0290472	-1.5369	-0.0999385		HIV-TB	3	0.213579	0.846778	0.0362381	1	0.919636	0.527495	0.0455624	0.066505	0.740854	0.318841	0.00249706	5.18e-07	0.0884779	0.305775	y8,y9	2
Patient 7	ADMIST	0.5591	0.5471	2.23	0.00368049	1	1	0.5	Negative	664	194475		0.0109463	-1.96073	-0.574827		TB	3	0.190699	0.920059	0.991627	0.142739	0.459725	0.745649	NA	0.569051	0.0224756	9.04e-06	0.292195	0.11736	0.0053328	NA	y6,y7	2
Patient 8	AGUCAR	0.6599	0.8368	1	1.05345	3	0	0	Negative	1667.5	402413		0.0274894	-1.56084	-0.126762		TB	2	0.68958	0.963833	0.822785	0.471607	1	0.00646005	0.747996	0.211687	0.0497862	3.49e-05	0.172961	1.46e-22	0.401814	0.00855918	y6,y9	2
Patient 8	AGUCAR3	0.881	0.994	10.74	13.5744	21	0	0	Positive	6716.8	82386.6		0.110729	-0.955739	0.551217	3.55809	TB	204	1	0.992679	0.986903	0.951998	0.972675	1	0.95734	2.68e-15	7.38e-06	7.23e-22	3.42e-14	8.52e-21	2.27e-25	6.52e-12	y5,y6,y7,y8,y9,y10,y11	7
Patient 9	ALMAJA	0.6333	0.667	1	0.287545	2	1	0.333333	Negative	3000	172193		0.0494561	-1.30578	0.159014		TB	9	0.715923	0.989834	0.437983	0.558898	0.90835	0.784814	0.0245025	0.92583	1.66e-08	0.310788	0.347588	0.0132537	0.100047	0.401509	y6,y9	2
Patient 10	ANNI	0.4728	0.4865	2.21	0.855589	3	1	0.25	Negative	2273	197226		0.0374713	-1.4263	0.0239759		TB	7	0.87835	0.825203	0.0965385	0.233849	0.561583	1	0.234619	0.000611377	0.158949	0.121565	0.471658	0.214653	2.13e-05	0.708722	y10	1
Patient 11	ARBLU	0.9238	0.9988	88.35	14.7518	21	0	0	Positive	131822	194143		2.17314	0.337087	1.99976	99.945	TB	5	1	0.989939	0.985355	0.986806	0.995769	0.993678	1	3.97e-33	4.52e-27	2.35e-26	2.34e-27	2.39e-32	1.11e-30	1.09e-31	y5,y6,y7,y8,y9,y10,y11	7
Patient 12	AZMUS	0.8278	0.9502	5.76	9.20031	20	0	0	Positive	5831.77	588465		0.0961389	-1.0171	0.482464	3.03714	TB	6	1	1	0.843928	1	1	0.95397	1	1.63e-07	8.76e-12	2.08e-07	4.31e-17	4.02e-19	2.08e-11	1.38e-23	y5,y6,y8,y9,y10,y11	6
Patient 13	BALIL	0.7465	0.8494	3.15	3.91068	11	0	0	Positive	1553.94	82449.3		0.0256173	-1.59147	-0.161083	0.690108	TB	3	0.949515	0.835585	0.689222	0.936566	0.853124	0.176129	0.995342	0.00634472	0.018333	0.00814654	4.04e-07	4.66e-07	0.411207	5.78e-07	y5,y8,y11	3
Patient 14	BAMIMA	0.8795	0.9755	14.52	12.7607	21	0	0	Positive	7416.9	126362		0.12227	-0.912679	0.599464	3.97616	TB	0	0.898741	0.981062	1	0.955894	0.942249	0.916656	0.973922	1.32e-09	5.62e-14	8.98e-19	1.86e-15	6.55e-17	5.89e-14	1.23e-16	y6,y7,y8,y9,y10,y11	6
Patient 14	BAMIMA6	0.9249	0.9363	297.26	17.9911	21	0	0	Positive	174582	6679.2		2.87805	0.459098	2.13647	136.92	TB	274	0.988974	0.966026	1	0.988659	0.993513	1	0.975473	8.76e-14	4.01e-06	2.24e-26	8.91e-10	4.39e-23	5.51e-14	7.98e-20	y5,y6,y7,y8,y9,y10,y11	7
Patient 15	BANMO	0.7234	0.7863	1	-0.21825	2	3	0.6	Negative	2552.68	231769		0.0420819	-1.3759	0.0804434		TB	10	0.485112	0.984492	0.0249611	0.968516	0.936387	0.0675258	0.158533	0.671178	0.000881569	0.0491345	0.0138889	0.0145398	0.0187286	0.440334	y6,y8,y9	3
Patient 16	BAPEPA	0.9276	0.999	37.91	15.0956	21	0	0	Positive	27574.9	91793.8		0.454584	-0.342386	1.23845	17.316	TB	5	0.991256	0.989776	0.998377	1	0.996371	0.984989	0.986883	2.39e-20	1.57e-25	6.01e-25	1.1e-30	2.61e-30	1.21e-22	2.42e-23	y5,y6,y7,y8,y9,y10,y11	7
Patient 17	BOALIN	0.7267	0.7759	1	1.98049	8	1	0.111111	Negative	3856.54	246270		0.0635765	-1.1967	0.281229		TB	2	1	0.977396	0.849312	0.93083	0.975175	0.963773	0.936193	0.00110579	1.92e-05	0.0739276	0.0242272	1.24e-09	0.000754421	4.5e-05	y5,y6,y8,y9,y10,y11	6
Patient 18	BORSA	0.8637	0.9711	19.96	13.387	21	0	0	Positive	11944.6	116033		0.196912	-0.705728	0.831342	6.78175	TB	4	0.925044	0.95684	1	0.984852	0.985415	0.99088	0.986019	2.98e-10	6.2e-15	1.04e-23	2.71e-21	1.1e-25	1.85e-15	6.67e-14	y5,y6,y7,y8,y9,y10,y11	7
Patient 18	BORSA4	0.8795	0.9751	8.17	10.1409	19	0	0	Positive	6541.79	17697.4		0.107844	-0.967204	0.538371	3.45439	TB	0	0.98629	0.984498	0.992078	0.941621	1	0.970601	0.934138	3.18e-06	1.27e-07	6.55e-17	9.02e-14	5.94e-24	1.24e-11	6.3e-14	y5,y6,y7,y8,y9,y10,y11	7
Patient 19	BOSAR	0.8459	0.9196	2.1	1.2414	4	0	0	Negative	1855.04	265394		0.030581	-1.51455	-0.0749006		TB	15	0.917378	0.988027	0.760197	0.896507	1	0.949101	0.912619	0.193297	0.0114	0.425656	0.867843	6.52e-16	4.33e-12	2.4e-09	y6,y9,y10,y11	4
Patient 20	BRAMAR	0.8893	0.9629	297.26	11.3243	19	0	0	Positive	1984	1.22966e+06		0.032707	-1.48536	-0.0421953	0.907412	TB	8	0.831808	1	0.755898	1	0.979364	1	0.597874	7.01e-05	3.08e-09	0.0258836	1.53e-13	2.3e-21	2.47e-20	0.00249077	y6,y8,y9,y10	4
Patient 21	BUVAS	0.808	0.9145	1	0.804878	3	1	0.25	Negative	5602.12	199765		0.0923531	-1.03455	0.462915		TB	5	0.961589	0.957323	0.813562	0.646731	0.969834	1	0.663054	0.023792	0.00723513	0.104715	0.717606	7.07e-10	0.0525651	0.628903	y5,y6,y9	3
Patient 22	CABSHA	0.9242	0.9985	124.05	15.2763	21	0	0	Positive	128547	189948		2.11915	0.326162	1.98752	97.1673	TB	6	0.988108	0.989616	0.977826	0.997119	1	0.993267	0.998434	1.08e-26	6.03e-26	7.89e-25	5.53e-31	6.96e-33	1.5e-29	5.32e-32	y5,y6,y7,y8,y9,y10,y11	7
Patient 23	CADUA	0.7625	0.8345	2.25	6.62323	17	0	0	Positive	2692.75	301063		0.044391	-1.35271	0.106436	1.27772	TB	8	0.859182	1	0.980825	1	0.948278	0.792086	0.920208	0.00308239	8.94e-07	2.18e-07	2.36e-06	8.96e-12	1.52e-06	1.08e-10	y6,y7,y8,y9,y11	5
Patient 24	CANPAT	0.9107	0.9921	35.57	14.912	21	0	0	Positive	14387.4	116589		0.237181	-0.62492	0.921883	8.35378	TB	12	0.992694	0.952952	0.970477	0.994943	1	1	1	1.11e-22	6.62e-14	7.26e-19	1.44e-20	1.18e-26	5.34e-22	2.06e-21	y5,y6,y7,y8,y9,y10,y11	7
Patient 24	CANPAT3	0.8889	0.9952	46.59	13.0007	21	0	0	Positive	13579.8	200231		0.223868	-0.650007	0.893773	7.83021	TB	188	0.973235	0.988103	0.983332	0.986337	1	0.964728	0.919222	1.78e-17	6.86e-16	2.82e-16	5.83e-23	1.67e-28	3.53e-18	1.78e-12	y5,y6,y7,y8,y9,y10,y11	7
Patient 25	CAPMA	0.7999	0.8924	2.49	3.77773	12	0	0	Positive	2674.18	206293		0.0440849	-1.35571	0.10307	1.26786	TB	0	1	0.962179	0.762584	0.981656	1	1	0.851088	7.34e-05	6.75e-05	0.0176931	0.0115142	9.91e-15	7.57e-07	2.91e-05	y5,y6,y8,y9,y10	5
Patient 26	CHAHA	0.7522	0.8339	1	0.384124	2	1	0.333333	Negative	2794.12	228765		0.0460622	-1.33666	0.12442		TB	13	0.576414	0.903127	0.897397	0.678815	0.731974	0.864724	1	0.763646	0.046272	0.265174	0.135992	0.0885628	0.00198071	0.0080117	y6,y11	2
Patient 27	CHITER14	0.8349	0.9334	1	1.34234	3	0	0	Negative	1553.4	197258		0.0256084	-1.59162	-0.161252		Control	0	0.97035	0.983086	0.555689	0.686682	1	0.832341	0.538966	0.0523415	0.0342721	0.372825	0.345751	5.93e-09	6.16e-06	0.0875432	y6,y9	2
Patient 28	CIAMAR	0.9212	0.9887	12.77	12.986	21	0	0	Positive	6044.12	23001.6		0.0996396	-1.00157	0.499868	3.16131	TB	1	0.959478	1	0.930141	0.948137	1	0.917774	0.922527	1.19e-10	7.88e-15	2e-11	2.17e-11	2.64e-28	1.59e-07	2.09e-11	y5,y6,y7,y8,y9,y10,y11	7
Patient 28	CIAMAR4	0.8599	0.9643	4.57	10.4646	21	0	0	Positive	4727.3	50959.1		0.0779313	-1.10829	0.380293	2.40045	TB	61	0.96203	1	1	0.930004	1	1	0.866228	1.05e-06	1.74e-08	1.36e-15	4.74e-10	4.42e-15	8.07e-17	3.19e-07	y5,y6,y7,y8,y9,y10	6
Patient 29	CIFAB	0.3658	0.3463	3.15	0.913688	3	1	0.25	Negative	841	154092		0.0138642	-1.8581	-0.459838		Control	0	0.971067	0.988902	0	1	0.106356	0.0438396	NA	0.00884572	9.9e-06	0.383951	7.25e-07	0.41912	0.470381	NA	y5,y6,y8	3
Patient 30	CIOAL	0.8799	0.9818	8.61	11.2797	21	0	0	Positive	13985.4	131867		0.230554	-0.637227	0.908093	8.09269	TB	0	0.994038	0.991229	1	0.972513	0.986014	0.948103	0.999759	4.46e-19	1.33e-14	1.16e-15	5.6e-12	1.5e-20	1.13e-10	1.44e-18	y5,y6,y7,y8,y9,y10,y11	7
Patient 31	CIYAMO	0.828	0.9199	2.29	4.58984	14	0	0	Positive	3047.06	217513		0.050232	-1.29902	0.166589	1.46754	TB	11	0.915769	0.971769	1	0.961302	1	0.985153	1	2.61e-05	0.00012637	1.06e-12	0.00629161	3e-18	4.5e-07	7.66e-13	y5,y6,y7,y8,y9,y10,y11	7
Patient 32	COCRIS	0.5378	0.4998	1	2.90287	7	0	0	Negative	679.151	128764		0.0111961	-1.95093	-0.563848		HIV-TB	5	0.864148	0.886023	0.406535	0.395121	0.482971	0.937785	0.911367	0.204761	0.000572401	0.795746	0.703036	0.979322	6.78e-06	8.97e-07	y10,y11	2
Patient 33	COMANT	0.5983	0.6037	1	1.89511	5	0	0	Negative	1189	217691		0.0196011	-1.70772	-0.291338		TB	4	0.474667	0.871603	0.559572	1	0.7409	0.979892	0.524227	0.399938	0.631414	0.102136	0.00502081	0.00355339	3.68e-05	0.0491641	y8,y10	2
Patient 34	COMAR	0.7001	0.7063	1	-0.0183151	4	3	0.428571	Negative	3491.19	152651		0.0575536	-1.23993	0.232799		TB	1	0.763951	0.766044	0.90549	0.99041	0.774715	0.34822	1	0.769735	0.465522	0.296216	0.00090702	0.698409	0.271427	0.00692096	y8,y11	2
Patient 35	CURIL	0.7771	0.8947	297.26	5.47454	12	0	0	Positive	1631	1.47545e+06		0.0268877	-1.57045	-0.137532	0.728565	TB	1	0.0863678	0.702108	0.814642	1	0.936718	0.560715	0.61004	0.266537	0.0186188	0.00159612	8.6e-10	3.77e-15	0.0172002	0.0994114	y8,y9	2
Patient 36	DAMIAL	0.8907	0.9772	4.34	8.20179	20	0	0	Positive	4145.7	176160		0.0683435	-1.1653	0.316411	2.0721	TB	10	0.91736	0.952396	0.96126	0.994811	0.974709	0.964454	0.919569	4.06e-06	2.54e-06	4.48e-11	2.41e-10	2.99e-20	7.14e-12	1.09e-10	y5,y6,y7,y8,y9,y10,y11	7
Patient 37	DIALU	0.8996	0.9958	9.27	12.3932	20	0	0	Positive	5433.05	19159.2		0.089566	-1.04786	0.448003	2.80546	TB	5	0.910654	1	1	0.831956	1	1	1	0.0224847	2.63e-22	4.05e-20	2.45e-08	7.07e-29	4.59e-21	3.37e-15	y5,y6,y7,y9,y10,y11	6
Patient 38	DILUCE	0.7241	0.7836	8.12	2.27671	6	0	0	Negative	5363.28	68259.8		0.0884157	-1.05347	0.441714		TB	9	0.916733	0.642938	0.565694	0.666579	0.946116	0.645697	0.573218	3.28e-05	0.278643	0.549795	0.734328	1.64e-10	0.082693	0.0788617	y5,y9	2
Patient 38	DILUCE3	0.9101	0.9976	60.71	14.7348	21	0	0	Positive	13278.8	51550.4		0.218906	-0.659743	0.882865	7.63599	TB	318	0.974168	0.98916	0.956942	0.984725	1	1	1	2.4e-17	4.07e-19	3.3e-14	7.61e-20	4.04e-25	2.21e-34	5.04e-20	y5,y6,y7,y8,y9,y10,y11	7
Patient 39	DOMIJU	0.8572	0.9637	2.15	5.22693	15	0	0	Negative	7329.2	708123		0.120825	-0.917845	0.593676		TB	5	0.770749	0.924274	1	0.987079	0.956565	0.964656	0.99899	0.0172621	5.52e-06	0.00103981	5.98e-12	1.78e-15	8.75e-08	5.87e-08	y6,y7,y8,y9,y10,y11	6
Patient 40	EVENI	0.7748	0.8452	1	0.349991	3	1	0.25	Negative	2484.96	113271		0.0409655	-1.38758	0.0673597		TB	6	0.63852	0.897844	0.935125	0.706552	0.864266	0.970863	1	0.433855	0.274069	0.156821	0.785166	0.0311248	0.0219024	2.12e-09	y10,y11	2
Patient 41	FANSE	0.8928	0.9877	5.57	8.83664	21	0	0	Positive	9955.22	81864		0.164116	-0.78485	0.742689	5.52954	HIV-TB	40	0.999799	0.995836	0.905345	0.920843	0.944431	0.957366	0.97576	1.67e-08	6.52e-07	1.47e-10	8.14e-11	1.62e-13	1.25e-14	7.13e-08	y5,y6,y7,y8,y9,y10,y11	7
Patient 42	FIGIA7	0.75	0.92	1	4.0656	8	0	0	Positive	1596	315534		0.0263107	-1.57987	-0.148087	0.71107	Control	0	0.89289	0.979698	0.445911	0.762002	0.827085	0.744196	0.875172	2.06e-06	0.0168891	0.493355	0.171913	1.2e-07	5.56e-05	0.000399162	y6	1
Patient 43	FLOFI	0.9043	0.9949	22.74	13.7024	21	0	0	Positive	30715.2	166895		0.506352	-0.295547	1.29093	19.5401	TB	6	0.988156	1	1	0.981248	0.987847	0.986236	1	9.67e-21	8.96e-29	1.69e-30	3.11e-23	3.17e-25	1.15e-22	1.03e-26	y5,y6,y7,y8,y9,y10,y11	7
Patient 44	GAMOEL2	0.7676	0.8056	2.65	3.29938	10	0	0	Positive	3418.73	288955		0.0563591	-1.24904	0.222593	1.66952	TB	12	0.972646	0.765012	0.933923	1	0.974235	0.790078	0.933107	0.0318737	0.130259	3.66e-09	2.62e-11	4.93e-10	0.0903405	4.66e-08	y5,y7,y8,y9,y11	5
Patient 45	GEBS	0.7867	0.8467	1	1.57679	6	1	0.142857	Negative	3113.57	923448		0.0513284	-1.28964	0.177095		TB	6	0.261159	0.343452	0.431135	0.485156	0.9762	0.999186	1	0.783455	0.0751287	0.921132	0.882261	7.95e-06	8.83e-14	7.35e-10	y9,y10,y11	3
Patient 45	GEBS3	0.9051	0.9922	5.54	9.93758	21	0	0	Positive	10367.6	28600		0.170914	-0.767222	0.76244	5.78682	TB	263	0.985742	0.98813	1	1	0.978738	1	0.951498	2.97e-06	4.31e-05	1.47e-15	3.22e-14	1.3e-16	2.18e-15	2.78e-11	y5,y6,y7,y8,y9,y10,y11	7
Patient 46	GENIC	0.9081	0.988	3.57	7.90893	19	0	0	Positive	6693.81	749383		0.11035	-0.957227	0.549549	3.54445	TB	5	1	0.812848	1	1	1	0.952798	0.984989	1.08e-06	0.0929112	2.95e-11	1.57e-14	5.69e-19	2.93e-08	1.1e-12	y5,y7,y8,y9,y10,y11	6
Patient 47	GERFA	0.3938	0.3663	1	1.64098	6	2	0.25	Negative	578	207962		0.00952855	-2.02097	-0.642323		Control	0	0.504572	0.753792	0.631971	0.0210468	0.528166	0.0117758	NA	0.701566	0.271967	0.159075	0.24842	0.0827591	0.335887	NA	NA	0
Patient 48	GETHA	0.6911	0.7926	2.35	3.65277	8	1	0.111111	Negative	531.282	33399.4		0.00875839	-2.05758	-0.683334		HIV-TB	5	0.880429	0.696649	0	1	0.872026	0.822613	1	0.0585649	0.365451	0.388476	3.92e-05	2.95e-07	0.0257877	1.12e-07	y8,y11	2
Patient 49	GOCEMA	0.8449	0.9706	44.06	11.1086	21	0	0	Positive	6610.14	29047.1		0.108971	-0.96269	0.543428	3.49485	HIV-TB	5	0.819733	0.948363	0.829211	1	1	1	0.998837	5.34e-06	1.16e-08	2.22e-07	2.43e-19	9.48e-26	3.64e-24	1.16e-08	y6,y8,y9,y10,y11	5
Patient 50	GOLDE34	0.7209	0.7702	1	2.01961	6	0	0	Negative	1815.1	250163		0.0299226	-1.524	-0.085491		Control	0	0.91831	0.915245	0.76038	1	0.990954	0.904703	0.96178	0.10395	0.0305295	0.159617	0.0623349	0.000109634	1.11e-05	4.91e-08	y6,y9,y10,y11	4
Patient 51	GUAGI3	0.8126	0.9201	1	0.697987	2	0	0	Negative	2896.03	287695		0.0477422	-1.3211	0.141852		Control	0	0.997412	0.942219	0.893942	0.965216	0.970511	0.983772	0.953759	2.41e-06	0.136295	0.0845457	0.0566095	3.64e-05	1.09e-07	0.000893712	y5,y9,y10,y11	4
Patient 52	GUEGA	0.9181	0.9971	35.46	14.5171	21	0	0	Positive	55715.4	88397.2		0.91849	-0.0369257	1.5807	38.0802	TB	1	0.996053	0.983119	0.977908	0.99149	0.999686	0.983793	1	7.16e-25	2.91e-24	2.43e-22	1.02e-27	1.27e-31	1.03e-23	1.37e-29	y5,y6,y7,y8,y9,y10,y11	7
Patient 53	GUGE	0.9164	0.9993	35.39	12.561	21	0	0	Positive	64714.7	373757		1.06685	0.028102	1.65356	45.036	TB	2	0.997327	0.978291	1	0.992125	0.997044	0.987501	0.986414	1.24e-28	2.65e-23	6.99e-30	5.56e-29	5.39e-31	8.15e-26	6.63e-26	y5,y6,y7,y8,y9,y10,y11	7
Patient 54	HOROEL	0.6632	0.6726	1	0	0	0	NA	Negative	4625.22	104608		0.0762485	-1.11777	0.369671		TB	6	0.954534	0.882773	0.673689	0.322749	0.972197	0.985414	0.561258	0.650149	0.250242	0.404418	0.0483217	1.77e-06	0.0106129	0.454172	y9,y10	2
Patient 55	IGHEO	0.8763	0.9639	2.92	5.57727	17	0	0	Positive	5839.91	749745		0.0962732	-1.01649	0.483143	3.04189	TB	3	1	0.977654	1	0.938313	0.93007	0.930259	1	3.28e-08	0.0184185	2.87e-09	1.4e-08	2.62e-10	2.87e-07	1.26e-13	y5,y6,y7,y8,y9,y10,y11	7
Patient 56	IONED	0.6332	0.5938	3.81	2.80151	8	0	0	Negative	3437	493862		0.0566603	-1.24672	0.225186		TB	5	0.760817	0.367175	0.179843	0.556161	0.601845	0.835921	1	0.0942061	0.332096	0.178452	0.225841	0.556212	0.112563	0.00104631	y11	1
Patient 57	KEDOMA	0.7628	0.8571	1	3.35225	10	1	0.0909091	Negative	2054.14	233438		0.0338633	-1.47027	-0.0252898		TB	1	0.856073	0.982606	0.978615	0.925327	0.644601	0.975074	0.932229	0.900671	0.0760606	3.78e-05	0.000527531	0.181764	4.12e-07	2.61e-06	y7,y8,y10,y11	4
Patient 58	KEMMA	0.8766	0.9797	4.31	5.62776	14	0	0	Positive	5071.86	160697		0.0836115	-1.07773	0.414528	2.59733	TB	4	1	0.983889	0.987595	0.927286	0.981012	0.958258	0.844388	0.000354927	0.00279314	3.37e-14	4.65e-08	4.4e-20	6.67e-13	1.96e-08	y5,y6,y7,y8,y9,y10	6
Patient 59	KUHUS	0.9104	0.9961	113.64	11.0962	21	0	0	Positive	25855	224639		0.42623	-0.370356	1.20711	16.1104	TB	4	1	1	1	1	1	1	1	3.26e-23	2.54e-16	3.78e-21	1.3e-21	3.88e-32	6.32e-28	2.28e-23	y5,y6,y7,y8,y9,y10,y11	7
Patient 60	LAGON	0.6741	0.8378	1	3.73235	9	0	0	Negative	2488.5	178109		0.0410238	-1.38696	0.0680514		TB	2	1	0.714759	0.648219	0.919333	1	0.925889	0.000151675	0.000525547	0.878213	0.070408	2.68e-05	2.2e-09	0.000356792	0.363104	y5,y8,y9,y10	4
Patient 60	LAGON5	0.5845	0.6606	5.16	4.3806	10	0	0	Negative	1189.31	165932		0.0196062	-1.70761	-0.291211		TB	271	0.0139116	0.996328	0.83042	0.880631	0.818282	0.995611	NA	0.152969	5.79e-10	0.00031143	1.71e-06	0.00424272	7.73e-07	NA	y6,y10	2
Patient 61	LAMGIA	0.7518	0.821	4.54	6.53983	13	1	0.0714286	Positive	2331.08	244732		0.0384288	-1.41534	0.0362541	1.08706	TB	3	0.914342	0.99237	0.594219	0.972561	0.916054	0.752751	0.882433	0.00422173	0.0358318	0.0119869	1.85e-13	1.53e-10	0.00302992	5.11e-08	y5,y6,y8,y9	4
Patient 62	LATSI	0.7074	0.7147	1	1.37118	4	0	0	Negative	2695.36	99794.1		0.044434	-1.35228	0.106908		TB	10	1	0.964144	0.95218	0.803348	1	0.907026	0.677321	2.55e-05	0.0700211	4.06e-07	0.037659	3.61e-11	0.0027358	0.125541	y5,y7,y9,y10	4
Patient 63	LIIDOA2	0.6797	0.6887	7.46	1.97044	6	0	0	Negative	4562	1.13083e+06		0.0752063	-1.12375	0.362974		TB	5	0.705271	0.596552	0.185478	0.947905	0.777522	0.87736	0.979756	0.310978	0.69955	0.144938	0.477477	0.754829	0.131256	3.56e-07	y11	1
Patient 64	LUMACO	0.7991	0.8673	6.83	10.2943	16	0	0	Positive	3858.82	229548		0.0636141	-1.19645	0.281516	1.91213	TB	1	0.870542	0.978651	0.851552	0.914468	0.951979	0.938002	1	0.178687	0.00017212	0.000133572	5.14e-11	1.93e-15	5.84e-13	3.52e-20	y6,y8,y9,y10,y11	5
Patient 64	LUMACO3	0.8922	0.9927	12.86	13.0722	21	0	0	Positive	8654.53	30372.6		0.142673	-0.845657	0.674558	4.7267	TB	217	0.969008	1	0.951252	0.87799	0.998538	0.95545	1	3.85e-11	1.01e-15	1.34e-16	2.16e-09	8.28e-26	1.53e-11	1.11e-22	y5,y6,y7,y9,y10,y11	6
Patient 65	LUTIGE	0.9162	0.9992	297.26	17.9415	21	0	0	Positive	99895	105782		1.64681	0.216643	1.86481	73.2504	TB	7	1	1	1	1	1	1	1	6.04e-26	1.16e-27	2.08e-26	1.77e-32	6.77e-43	1.41e-29	2.24e-34	y5,y6,y7,y8,y9,y10,y11	7
Patient 66	MAGAMA	0.7123	0.7655	1	0.609756	2	0	0	Negative	2325.98	154122		0.0383447	-1.41629	0.0351879		TB	3	0.916465	0.927502	0.974438	0.970506	0.859863	0.948394	0.727318	0.00221778	0.339147	0.0108254	0.186476	0.281609	0.000675196	0.10824	y5,y7,y10	3
Patient 67	MATSTE	0.8667	0.9822	3.77	5.81913	17	0	0	Positive	5935.98	196039		0.0978568	-1.00941	0.491082	3.09801	TB	3	0.961645	0.950971	1	0.99381	0.979622	0.968024	1	2.33e-08	1.19e-08	9.64e-08	5.94e-12	1.21e-18	2.37e-09	1.02e-15	y5,y6,y7,y8,y9,y10,y11	7
Patient 68	MEAAL	0.7306	0.805	1	8.27632	16	0	0	Negative	1422.16	47431.4		0.0234448	-1.62995	-0.204206		TB	3	0.627488	0.692585	0.725895	0.648994	1	0.924819	0.775951	0.136918	0.272287	0.000407961	0.00385408	1.82e-19	2.4e-06	5.4e-06	y9,y10	2
Patient 68	MEAAL4	0.8927	0.9782	15.06	10.7118	21	0	0	Positive	8925.71	185702		0.147144	-0.832258	0.68957	4.89295	TB	269	0.974858	1	0.912025	1	0.967355	0.984036	0.87689	1.85e-10	1.16e-18	9.96e-10	9.6e-15	2.74e-19	5.29e-13	5.72e-10	y5,y6,y7,y8,y9,y10	6
Patient 69	MESUC	0.8922	0.985	12.23	10.9663	21	0	0	Positive	18916.8	151672		0.311851	-0.506053	1.05507	11.3518	TB	6	0.990473	0.963207	0.986492	0.992651	0.975367	1	0.953582	6.92e-14	9.08e-18	1.08e-18	3.93e-23	7.97e-23	2.94e-22	5.36e-18	y5,y6,y7,y8,y9,y10,y11	7
Patient 70	MICAIO	0.6745	0.8302	1	2.96405	8	0	0	Negative	1995.3	145565		0.0328934	-1.48289	-0.0394306		TB	1	0.854363	0.914954	0.787844	0.923639	0.971638	0.521947	NA	0.0719195	0.0233992	0.00188557	5.62e-05	5.26e-12	0.417443	NA	y6,y8,y9	3
Patient 71	MIDAFL	0.7267	0.8123	1	0.636173	4	2	0.333333	Negative	1362.38	105573		0.0224594	-1.6486	-0.2251		TB	4	0.701401	0.815586	0.768703	0.958227	0.937652	0.153227	0.601954	0.830758	0.717324	0.000514091	0.0373174	1.89e-09	0.760898	0.125974	y8,y9	2
Patient 72	MIOV	0.8898	0.9815	1	2.52439	7	0	0	Negative	14000.7	555483		0.230807	-0.636751	0.908626		HIV-TB	4	0.978194	0.95762	0.882478	0.893453	1	0.719828	1	2.95e-09	0.18753	0.252643	0.805206	0.000247184	0.465748	0.00780061	y5,y9,y11	3
Patient 73	MOABA	0.8247	0.9595	4.19	8.24509	17	0	0	Positive	4113.32	419987		0.0678096	-1.16871	0.312595	2.05397	TB	6	0.836196	0.991195	0.728938	0.844837	0.93287	0.813395	0.85649	0.0151493	0.0173434	3.98e-05	7.03e-07	1.43e-14	1.53e-07	9.97e-07	y6,y9,	2
Patient 74	MUADRA	0.9203	0.9986	12.62	10.9718	21	0	0	Positive	17604.9	192205		0.290223	-0.537268	1.02009	10.4735	TB	3	0.970094	0.987356	1	0.999868	0.991524	0.973054	0.988086	2.06e-15	1.87e-21	4.05e-26	9.45e-25	3.36e-27	1.69e-18	3.87e-22	y5,y6,y7,y8,y9,y10,y11	7
Patient 75	MUION	0.8822	0.9818	10.7	9.81435	20	0	0	Positive	12955	449086		0.213568	-0.670464	0.870852	7.42767	TB	2	0.949959	0.954034	1	0.950875	0.975993	0.992237	1	5.12e-11	4.95e-12	4.2e-15	2.38e-12	1.1e-19	4.01e-24	1.41e-28	y5,y6,y7,y8,y9,y10,y11	7
Patient 76	MULDA	0.8855	0.9884	4.71	5.4605	14	0	0	Positive	5894.23	211982		0.0971686	-1.01247	0.487648	3.0736	TB	7	0.996481	1	0.963353	1	0.981057	1	1	1.22e-05	5.16e-06	0.000102595	2.04e-15	4.49e-19	1.73e-18	1.19e-28	y5,y6,y7,y8,y9,y10,y11	7
Patient 77	NECOMA	0.8289	0.9124	1	0.385209	2	1	0.333333	Negative	6039.84	270301		0.099569	-1.00188	0.499523		TB	0	0.765277	0.623182	0.577727	0.790219	0.430054	0.368635	0.211664	0.84581	0.0427895	0.196952	0.330706	0.149945	0.075175	0.0685071	NA	0
Patient 77	NECOMA3	0.9223	0.9992	297.26	16.927	21	0	0	Positive	222328	67439.6		3.66516	0.564093	2.25411	179.519	TB	248	1	0.999609	0.967768	1	0.980646	1	1	4.03e-27	5.63e-29	4.53e-18	1.47e-26	3.24e-25	4.59e-30	3.87e-36	y5,y6,y7,y8,y9,y10,y11	7
Patient 78	OCARO	0.702	0.6903	1	3.36467	10	0	0	Negative	3654	2410246		0.0602376	-1.22013	0.254978		TB	5	1	0.56028	0.200659	0.973029	0.928779	1	0.877415	9.13e-08	0.923403	0.314005	0.0103697	0.000528297	3.6e-13	0.000929136	y5,y8,y9,y10	4
Patient 79	OMCH	0.8351	0.9506	1	1.24878	4	0	0	Negative	3579.12	167171		0.0590032	-1.22912	0.244903		HIV-TB	0	0.977145	0.517076	0.946945	0.993728	0.984135	1	0.699538	0.0314818	0.356415	0.851956	0.000734471	7.71e-08	0.000285089	0.759683	y5,y8,y9,y10	4
Patient 80	ORCHIA	0.8019	0.8531	1	0.0458526	1	1	0.5	Negative	5093.1	116876		0.0839616	-1.07592	0.416561		TB	3	0.669623	0.803508	0.248586	1	0.565478	0.402714	0.587046	0.258835	0.205896	0.0215482	0.0481551	0.613711	0.334266	0.670873	y8	1
Patient 80	ORCHIA8	0.865	0.942	10.76	12.6244	21	0	0	Positive	4412.28	193798		0.0727381	-1.13824	0.346736	2.22196	TB	245	0.986656	0.853956	0.943018	0.936261	1	0.976279	0.810247	6.41e-09	4.61e-07	1.65e-13	7.97e-14	1.94e-23	5.03e-12	3.87e-07	y5,y7,y8,y9,y10	5
Patient 81	PAOSTE	0.8935	0.9921	38.21	15.6864	21	0	0	Positive	27274.4	87328.2		0.449629	-0.347146	1.23311	17.1046	TB	10	0.976578	0.993211	0.980315	1	0.993396	0.996849	1	4.01e-19	8.54e-26	1.8e-21	4.51e-28	7.05e-24	8.59e-26	2.4e-37	y5,y6,y7,y8,y9,y10,y11	7
Patient 82	PASER	0.7134	0.6967	1	2.53803	7	0	0	Negative	3636.01	244602		0.059941	-1.22228	0.252576		TB	3	0.960711	0.952557	1	0.98284	1	1	0.906434	0.0385482	0.0120895	0.00168375	6.4e-07	5.8e-10	0.0011588	1.13e-07	y5,y6,y7,y8,y9,y10,y11	7
Patient 83	PEAGU	0.8741	0.9663	1	2.8163	9	0	0	Negative	3260.07	393640		0.0537435	-1.26967	0.199469		TB	13	0.894292	0.993526	0.992818	0.915388	0.985638	0.94325	1	0.0116875	0.00579326	0.00306672	2.48e-07	1.42e-15	5.78e-06	3.99e-09	y6,y7,y8,y9,y10,y11	6
Patient 84	PEDUM	0.8767	0.9852	8.5	8.02852	18	0	0	Positive	32640	674406		0.538083	-0.269151	1.3205	20.9172	TB	13	0.997377	0.82136	0.811536	1	1	0.991463	1	1.61e-11	0.00340481	0.0039562	9.24e-26	3.74e-32	1.43e-22	1.75e-20	y5,y8,y9,y10,y11	5
Patient 84	PEDUM3	0.6451	0.7837	3.24	4.194	10	0	0	Negative	1149.2	116655		0.0189451	-1.7225	-0.307903		TB	183	0.524164	0.975133	0.792982	0.946886	0.663681	0.943851	NA	0.604577	8e-09	0.000702262	2.85e-08	0.00146521	1.24e-08	NA	y6,y8,y10	3
Patient 85	PLOMI	0.5353	0.4185	1	-0.378049	2	3	0.6	Negative	5083.1	164108		0.0837968	-1.07677	0.415605		TB	1	0.975835	0.940656	0.825283	0.469872	0.875914	0.714501	0.86599	2.34e-07	0.201762	0.466906	0.0306818	0.951714	0.568001	0.988771	y5	1
Patient 86	POCRIAN	0.9253	0.9889	5.55	7.03607	17	0	0	Positive	8876	222849		0.146324	-0.834684	0.686853	4.86243	TB	4	0.972025	0.983249	0.956968	1	0.998154	1	1	6.65e-10	0.000188509	3.51e-12	4.56e-11	1.13e-26	5.08e-12	7.22e-29	y5,y6,y7,y8,y9,y10,y11	7
Patient 86	POCRIAN4	0.6418	0.7059	1	0.523436	2	0	0	Negative	1124	237847		0.0185296	-1.73213	-0.318694		TB	277	1	0.820384	0.999822	0.342326	0.910797	0.00250821	0.832396	0.00125628	0.528617	0.00715224	0.175964	7.94e-05	0.367112	0.0577172	y5,y7,y9	3
Patient 87	POCVAL	0.7272	0.8052	1	2.42927	8	0	0	Negative	3132.38	135785		0.0516384	-1.28703	0.180026		TB	6	0.981127	0.985948	0.818193	0.83716	0.967983	0.928636	0.736698	0.00172171	0.0345903	0.0193563	0.460149	3.25e-05	4.19e-05	0.277979	y5,y6,y9,y10	4
Patient 88	POPFLO	0.9126	0.9963	32.62	15.2163	21	0	0	Positive	29425.8	136779		0.485095	-0.314173	1.27006	18.6234	TB	5	1	0.991622	0.996479	1	0.992091	1	0.977482	1.67e-23	5.66e-24	2.38e-29	7.27e-30	8.43e-28	7.9e-33	6.18e-19	y5,y6,y7,y8,y9,y10,y11	7
Patient 89	POVIOR	0.906	0.9988	297.26	15.2754	21	0	0	Positive	55320	777216		0.911971	-0.0400188	1.57723	37.7776	TB	6	1	1	0.999259	1	1	0.983559	0.991467	1.49e-34	2.7e-30	1.92e-25	4.39e-35	8.37e-31	1.14e-23	4.04e-25	y5,y6,y7,y8,y9,y10,y11	7
Patient 90	PROPAO	0.9294	0.9997	40.61	12.9999	21	0	0	Positive	49517.4	213425		0.816313	-0.0881435	1.52331	33.3667	TB	2	0.985487	0.995397	0.983842	1	0.994472	0.970957	0.976786	2.24e-24	3.42e-28	5.25e-26	6.31e-33	6.52e-31	3.55e-21	9.19e-23	y5,y6,y7,y8,y9,y10,y11	7
Patient 91	PUSTEF	0.8888	0.9838	6.6	11.4674	20	0	0	Positive	2588.26	389730		0.0426685	-1.36989	0.0871788	1.2223	TB	5	0.859014	0.930585	0.974861	0.960362	0.999516	0.980656	0.981071	0.00918061	6.36e-05	6.99e-21	2.55e-14	1.83e-27	1.08e-08	2.38e-16	y6,y7,y8,y9,y10,y11	6
Patient 92	RAHAL	0.8903	0.981	10.36	12.4633	21	0	0	Positive	5628.71	51882.8		0.0927915	-1.03249	0.465219	2.9189	TB	5	0.977074	0.892635	0.959806	0.987473	0.977537	0.709424	1	5.4e-11	0.000210018	8.58e-18	6.33e-16	2.71e-19	9.65e-05	8.59e-18	y5,y7,y8,y9,y11	5
Patient 93	RAJAI	0.9198	0.9902	4.25	6.19039	17	0	0	Positive	3786.41	225793		0.0624205	-1.20467	0.272299	1.87197	HIV-TB	6	0.948355	0.964647	0.978007	1	0.992308	1	0.936489	4.29e-05	0.00466721	3.78e-16	1.56e-14	1.41e-14	4.64e-17	1.6e-10	y5,y6,y7,y8,y9,y10,y11	7
Patient 94	REGIUS	0.7967	0.8869	4.27	8.11293	17	0	0	Positive	6053.7	627264		0.0997976	-1.00088	0.500639	3.16693	TB	5	0.969249	0.958116	0.991998	1	0.947531	0.991496	0.929692	0.00460355	3.1e-05	1.31e-13	4.63e-09	3.61e-14	5.7e-09	6.61e-13	y5,y6,y7,y8,y9,y10,y11	7
Patient 95	REMPU	0.9262	0.9992	297.26	16.9021	21	0	0	Positive	333355	260413		5.49549	0.740007	2.45121	282.626	TB	5	1	0.985304	0.995524	0.991637	0.996924	0.997712	0.98631	3.94e-36	4.81e-27	2.74e-30	9.69e-30	6.56e-32	4.21e-32	3.64e-27	y5,y6,y7,y8,y9,y10,y11	7
Patient 96	ROJOKI	0.9195	0.9993	107.29	15.8662	21	0	0	Positive	136012	185943		2.24222	0.350678	2.01499	103.512	TB	7	0.990731	0.99022	0.989648	0.99864	0.99987	0.994735	0.982511	3.94e-28	2.04e-27	2.79e-27	1.04e-32	7.78e-34	2.14e-29	5.55e-26	y5,y6,y7,y8,y9,y10,y11	7
Patient 97	ROMALE2	0.73	0.7424	1	9.41463	20	0	0	Negative	17837	341891		0.29405	-0.531579	1.02647		Control	0	0.602565	0.593222	0.971384	0.799529	0.532594	0.805196	0.83883	0.331867	0.1725	0.186342	0.28458	0.170016	0.168197	0.86917	NA	0
Patient 98	ROSOR	0.6348	0.735	1	0.871744	5	2	0.285714	Negative	1888	313176		0.0311244	-1.5069	-0.0663294		TB	6	0.996868	0.683998	0.553855	0.415344	0.677918	0.00501749	0.941604	0.000274321	0.895321	0.012965	0.397145	0.122661	0.480852	1.97e-05	y5,y11	2
Patient 98	ROSOR7	0.5093	0.5069	1	1.40487	4	1	0.2	Negative	1288	98556.8		0.0212332	-1.67299	-0.25242		TB	329	0.489733	0.924645	0.153331	0.0416626	1	0	0	0.793351	0.217624	0.709108	0.113075	1.15e-10	0.378254	0.383183	y9,	1
Patient 99	RUCHU	0.586	0.6105	1	2.07762	5	0	0	Negative	691.375	77814.3		0.0113976	-1.94319	-0.555168		HIV-TB	12	0.885575	0.858792	0.549561	0.826471	0.954891	0.473986	0	0.00590273	0.21198	0.0930053	0.000177789	1.56e-05	0.563433	0.379162	y9,	1
Patient 100	RUGAB	0.6899	0.8416	2.48	2.65273	7	0	0	Negative	2532	300271		0.041741	-1.37944	0.0764848		TB	3	0.97509	0.801676	0.957581	1	0.805594	0.559764	NA	4.4e-07	0.843096	2.01e-11	5.4e-05	2.91e-06	0.0754412	NA	y5,y7,y8	3
Patient 100	RUGAB2	0.6259	0.5997	1	1.67902	5	1	0.166667	Negative	1458	248162		0.0240357	-1.61914	-0.192094		TB	194	0.988311	0.724678	1	0.8247	0.708444	0.144816	0.0467035	0.000101563	0.48697	1.81e-07	0.00768035	0.000674696	0.495344	0.511219	y5,y7	2
Patient 101	SABAND	0.4286	0.414	1	0.477085	1	0	0	Negative	522	108780		0.00860537	-2.06523	-0.691911		Control	0	0.374813	0.47869	0.287705	0	0.848775	NA	0.734736	0.91014	0.874032	0.580699	0.502229	0.000679118	NA	0.0071765	NA	0
Patient 102	SACAL6	0.856	0.9408	1	2.89512	11	0	0	Negative	7602	2551937		0.125322	-0.901973	0.611459		Control	0	0.962366	0.995867	0.997073	0.592839	0.914867	1	1	0.0385782	0.00472847	0.0799159	0.423437	7.11e-07	0.0249368	0.000504978	y5,y6,y9,y10,y11	5
Patient 103	SAION	0.2777	0.3585	10.4	0	0	0	NA	Negative	502.121	35072.9		0.00827765	-2.08209	-0.710804		HIV-TB	3	0.347434	0.963113	0.0265124	NA	NA	NA	0.707461	0.585769	0.000708782	0.471704	NA	NA	NA	0.00498186	y6	1
Patient 104	SAJOSA	0.916	0.9985	15.75	13.2488	21	0	0	Positive	33807.5	108449		0.557329	-0.253888	1.3376	21.7573	TB	5	1	0.993447	0.99769	0.988157	0.995487	0.996276	0.996858	1.92e-21	3.5e-23	4.09e-29	1.83e-23	1.18e-25	1.26e-23	5.64e-26	y5,y6,y7,y8,y9,y10,y11	7
Patient 105	SAKLY	0.9213	0.9954	41.11	13.2306	21	0	0	Positive	14321.4	82543.8		0.236094	-0.626915	0.919647	8.31088	TB	7	0.935274	0.953022	0.974309	0.997442	0.995928	1	0.951443	2.57e-11	1.24e-16	6.05e-19	2.34e-23	2.04e-23	3.63e-23	1.59e-12	y5,y6,y7,y8,y9,y10,y11	7
Patient 106	SALIV	0.6842	0.7357	1	0.683597	3	0	0	Negative	4266.53	172194		0.0703353	-1.15283	0.330391		TB	4	0.717782	0.998058	0.965005	0.541548	0.970761	0.991747	0.651484	0.156401	0.000467025	0.0130323	0.601613	0.117027	0.00787704	0.456872	y6,y7,y10	3
Patient 107	SALPAT2	0.7244	0.8387	1	1.0557	4	1	0.2	Negative	2944	297507		0.048533	-1.31396	0.149845		Control	0	0.940528	0.606131	1	0.951895	0.945855	0.333321	0.164952	0.448028	0.83423	5.79e-06	0.094147	7.98e-10	0.579487	0.302561	y7,y9	2
Patient 108	SCHION	0.8659	0.9626	2.71	5.75383	15	0	0	Positive	4938.48	804737		0.0814128	-1.08931	0.40156	2.52093	TB	5	0.559767	0.890789	0.911727	0.990353	1	1	0.923751	0.769117	0.0121024	2.13e-05	1.95e-08	1.35e-12	2.91e-12	2.27e-12	y7,y8,y9,y10,y11	5
Patient 109	SCIAN	0.8837	0.9785	3.07	6.60731	16	0	0	Positive	1465.68	67160.3		0.0241624	-1.61686	-0.189536	0.646345	HIV-TB	5	0.992771	0.968668	0.929346	1	0.866725	0.980053	1	6.83e-06	1.01e-05	1.13e-10	1.31e-09	0.0116011	3.38e-16	5.64e-17	y5,y6,y7,y8,y10,y11	6
Patient 110	SCOCRIS	0.7944	0.8975	297.26	12.8542	21	0	0	Positive	3457.51	76574.9		0.0569983	-1.24414	0.228081	1.69076	TB	6	1	0.968946	0.608525	1	0.999592	0.941177	0.665599	6.03e-14	1.34e-13	0.00690865	6.47e-28	2.51e-24	2.06e-12	0.00153219	y5,y6,y8,y9,y10	5
Patient 111	SILBE	0.6064	0.5851	1	1.86085	6	2	0.25	Negative	815.289	79251.2		0.0134403	-1.87159	-0.474946		HIV-TB	26	0.433086	0.846133	0.449322	1	0.683955	0.510585	0.000616041	0.0297834	0.0970757	0.183753	5.7e-05	0.00248905	0.0876833	0.210114	y8	1
Patient 112	SIPH	0.9179	0.9972	297.26	14.2445	21	0	0	Positive	32466.7	92993.3		0.535226	-0.271463	1.31791	20.7928	TB	1	0.979589	0.991946	1	0.99908	0.990961	0.968483	0.989038	1.26e-15	4.27e-27	1.18e-31	2.48e-29	1.44e-27	1.02e-19	1.11e-23	y5,y6,y7,y8,y9,y10,y11	7
Patient 113	SIRAN	0.9323	0.9837	8.64	12.2836	21	0	0	Positive	4401.24	187751		0.0725561	-1.13933	0.345517	2.21573	TB	5	0.859558	1	1	1	1	0.983307	0.990116	5.04e-06	1.13e-16	9.36e-20	5.74e-24	8.72e-23	2.85e-20	7.75e-20	y6,y7,y8,y9,y10,y11	6
Patient 114	SOB	0.9109	0.9966	25.99	15.2503	21	0	0	Positive	29343.1	141628		0.483732	-0.315396	1.26869	18.5647	TB	0	0.99024	0.982142	1	0.995186	0.989262	1	0.984315	9.99e-24	2.48e-20	1.15e-22	1.31e-28	7.99e-28	1.53e-26	1.37e-24	y5,y6,y7,y8,y9,y10,y11	7
Patient 115	SPELUC	0.8022	0.8954	2.12	6.20825	17	0	0	Negative	6619.85	703385		0.109131	-0.962053	0.544143		TB	3	0.947218	1	1	0.698681	0.992602	0.846154	1	0.258798	8.62e-06	2.01e-12	0.00310206	4.26e-12	0.00191586	3.87e-11	y6,y7,y9,y11	4
Patient 116	STIDAV	0.8826	0.9745	22.21	13.917	21	0	0	Positive	7399.74	18679.7		0.121987	-0.913685	0.598336	3.96585	TB	5	1	1	0.94731	0.954598	0.997641	0.888206	0.986449	1.76e-09	6.63e-12	2.69e-14	7.15e-16	5.21e-18	1.58e-09	4.93e-17	y5,y6,y7,y8,y9,y11	6
Patient 117	STRANI	0.6191	0.5566	297.26	5.23013	13	0	0	Negative	820	923154		0.013518	-1.86909	-0.472142		TB	4	0.573474	0.385403	0.000994576	0.625351	0.808952	0.806867	0.722042	0.0830781	0.802873	0.149704	0.0294363	8.74e-05	8.88e-05	0.00566147	NA	0
Patient 118	SUBKRE	0.8651	0.9787	3.51	4.40994	12	0	0	Positive	4355.77	211112		0.0718066	-1.14384	0.340464	2.1901	TB	6	0.996326	0.974244	0.853876	0.995285	0.979884	0.968691	0.989172	1.2e-06	5.8e-08	8.53e-06	0.000167961	4.78e-15	9.59e-10	1.13e-13	y5,y6,y8,y9,y10,y11	6
Patient 119	SUGHE	0.9259	0.9973	28.22	15.8016	21	0	0	Positive	25113.3	84377		0.414002	-0.382998	1.19294	15.5935	TB	5	0.982869	0.987782	0.988454	1	0.993302	0.980463	0.98834	4.14e-21	1.14e-23	1.33e-27	1.06e-32	6.98e-29	8.33e-21	5.54e-26	y5,y6,y7,y8,y9,y10,y11	7
Patient 120	TAMJA	0.8336	0.9252	2.79	5.72066	16	0	0	Positive	4591.4	391879		0.0756911	-1.12096	0.3661	2.32327	TB	9	0.880621	0.714444	0.431938	0.947407	0.962818	0.902773	0.863425	0.0156815	0.20159	0.365281	4.33e-10	6.66e-16	1.22e-08	3.3e-08	y8,y9,y10	3
Patient 121	TANGHE86	0.8726	0.9786	3.85	6.10204	18	0	0	Positive	5128.69	221995		0.0845483	-1.07289	0.41995	2.62996	TB	4	0.90857	0.961166	1	1	0.987897	0.992309	0.977612	3.05e-06	7.37e-09	5.62e-11	9.45e-10	1.68e-16	1.41e-14	9.75e-08	y5,y6,y7,y8,y9,y10,y11	7
Patient 122	TANTU	0.5564	0.4798	1	0.417637	1	1	0.5	Negative	1976	269115		0.0325751	-1.48711	-0.0441614		TB	6	0.628408	0.971642	0.929233	0.299711	0.505976	0.501065	0.0481516	0.90143	0.0569872	0.000617837	0.62349	0.0917475	0.10503	0.226301	y7	1
Patient 122	TANTU5	0.5691	0.563	1	0.685592	4	2	0.333333	Negative	1349	375014		0.0222388	-1.65289	-0.229904		TB	208	0.959568	0.489558	0.0845513	0.103012	0.69932	0.316835	0.781351	0.0225356	0.23379	0.116339	0.0228778	0.0808442	0.831428	0.411977	y5	1
Patient 123	TEPEAD	0.9107	0.9936	21.84	14.9147	21	0	0	Positive	28279.3	124248		0.466195	-0.331433	1.25072	17.8123	TB	4	1	0.966857	0.991581	0.993228	0.994692	1	0.99654	1.77e-23	6.97e-18	4.65e-25	1.13e-25	2.01e-30	2.21e-22	2.36e-26	y5,y6,y7,y8,y9,y10,y11	7
Patient 124	THESAGE	0.8068	0.8985	2.37	6.37469	14	0	0	Positive	2667	318094		0.0439665	-1.35688	0.101761	1.26404	TB	6	0.970986	0.952391	0.96937	1	0.926145	1	1	0.000111442	0.604332	1.14e-06	1.08e-08	4.05e-08	0.00221433	2.47e-13	y5,y7,y8,y9,y10,y11	6
Patient 124	THESAGE2	0.8758	0.964	6.17	9.52726	21	0	0	Positive	6502	287177		0.107188	-0.969854	0.535402	3.43085	TB	197	1	1	0.9774	0.955613	0.979108	0.998372	0.849405	2.62e-05	2.68e-08	5.35e-20	4.87e-11	1.95e-19	1.45e-16	1.3e-07	y5,y6,y7,y8,y9,y10	6
Patient 125	TOANT	0.7839	0.8405	6.47	3.6689	11	1	0.0833333	Positive	3677.73	313478		0.0606288	-1.21732	0.258128	1.81187	TB	3	0.868956	0.167852	0.939484	0.988449	0.828306	0.663404	1	0.0126051	0.0690853	6.75e-12	3.07e-05	5.34e-08	0.000166528	4.81e-09	y7,y8,y11	3
Patient 126	TUCRIMA	0.436	0.4353	1	-0.166239	1	2	0.666667	Negative	926.586	111533		0.0152751	-1.81602	-0.412678		TB	2	0.940906	0.239718	0.00364097	0.791545	0.9168	NA	NA	6.89e-05	0.334864	0.227321	0.00203829	5.67e-07	NA	NA	y5,y9	2
Patient 127	TUCSE	0.9178	0.9988	54.19	14.6098	21	0	0	Positive	154405	208300		2.54543	0.405761	2.07671	119.318	TB	10	0.995305	0.997966	0.998204	1	0.997151	0.998547	0.999791	4.96e-29	3.76e-32	1.09e-31	2.72e-34	1.23e-31	2.62e-32	4.18e-29	y5,y6,y7,y8,y9,y10,y11	7
Patient 128	TYMAR	0.8493	0.9577	4.73	6.91386	17	0	0	Positive	10021.8	928790		0.165213	-0.781955	0.745933	5.571	TB	6	1	0.995216	0.96886	1	1	0.997587	0.962168	8.39e-08	7.71e-09	1.5e-15	6.16e-15	4.9e-15	2.05e-08	3.21e-12	y5,y6,y7,y8,y9,y10,y11	7
Patient 129	UMMA	0.8204	0.8873	4.75	10.0755	21	0	0	Positive	5718.62	493880		0.0942737	-1.02561	0.472931	2.97119	TB	8	0.880792	0.984065	0.99636	0.927617	0.973048	1	0.995431	0.00124683	1.1e-05	1.14e-13	7.78e-13	8.63e-16	9.05e-22	7.59e-15	y6,y7,y8,y9,y10,y11	6
Patient 130	VANVA17	0.5492	0.481	1	0.936536	3	1	0.25	Negative	456	123185		0.00751733	-2.12394	-0.757688		Control	0	0.456212	0.0275082	0.951897	0.00785556	0.779406	0.0305256	0.546062	0.729159	0.0620736	1.47e-05	0.24704	0.000247018	0.4488	0.0684517	y7	1
Patient 131	VARVAL	0.8969	0.9886	10.49	10.6725	21	0	0	Positive	12814	228445		0.211244	-0.675216	0.865528	7.33717	TB	5	0.986814	0.965213	0.994436	0.995292	0.988638	1	0.973262	4.41e-11	3.65e-13	1.1e-22	2.61e-18	7.11e-22	3.42e-23	1.12e-18	y5,y6,y7,y8,y9,y10,y11	7
Patient 132	VEPIE	0.8937	0.9831	6.23	7.32861	16	0	0	Positive	4753.05	440876		0.0783559	-1.10593	0.382938	2.41511	HIV-TB	5	1	0.964259	1	0.97727	1	1	1	0.0207343	1.46e-05	2.03e-05	6.58e-14	3.07e-22	1.01e-18	2.5e-15	y5,y6,y7,y8,y9,y10,y11	7
Patient 133	VITGRA	0.515	0.6418	1	0.814893	2	0	0	Negative	1138	228395		0.0187604	-1.72676	-0.312671		Control	0	0.753077	0.565334	0.0182049	0.997494	0.602542	NA	0.548754	0.460738	0.860063	0.597964	5.42e-05	0.030317	NA	0.0553238	y8	1
Patient 134	VMAG	0.7996	0.9118	1	2.22899	8	0	0	Negative	1656.87	271936		0.0273141	-1.56361	-0.129875		TB	2	1	0.987646	0.77937	0.970038	0.99887	1	0.884036	0.000946472	0.00197579	0.46412	0.0661322	4.84e-12	0.000388911	0.000238275	y5,y6,y9,y10	4
Patient 135	WAJIJI	0.893	0.9782	3.66	6.45759	15	0	0	Positive	4751.53	141769		0.0783307	-1.10607	0.382781	2.41424	TB	2	0.963984	0.975145	0.86878	1	0.98312	0.932607	0.981126	6.71e-06	1.98e-06	4.46e-06	3.91e-12	1.33e-15	2.23e-06	1.92e-17	y5,y6,y8,y9,y10,y11	6
Patient 136	ZACAL	0.8463	0.9411	3.93	8.74787	20	0	0	Positive	8408.87	787592		0.138623	-0.858163	0.660545	4.57663	TB	7	0.964241	0.902558	0.958644	1	0.994616	0.972664	0.971304	1.2e-06	8.57e-06	1.4e-08	6.08e-08	1.26e-16	9.37e-11	1.31e-13	y5,y6,y7,y8,y9,y10,y11	7
Patient 137	ZAFLO	0.9197	0.9952	44.14	14.6345	21	0	0	Positive	37549.4	175222		0.619016	-0.208298	1.38869	24.4729	HIV-TB	4	0.975778	0.999213	0.987681	0.980217	0.981107	0.984007	1	1.87e-21	1.54e-25	5.07e-25	8.35e-25	1.07e-24	1.25e-24	2.85e-22	y5,y6,y7,y8,y9,y10,y11	7

## Sheet: Positive and negative ratios
Peak area ratios for the three sub-groups based on peak features and clinical diagnosis
Positive	Negative	Control			Positive	Negative	Control
0.104893	0.675	0.00787497		sample size (n)	85	58	12
0.0815278	0.0105	0.0055
0.678995	0.008	0.0028
0.00991013	0.0079	0.00725565
0.0188472	0.0077	0.0100663
0.0586955	0.0034	0.0522
26.1381	0.00414375	0.0048
0.300401	0.0174	0.003
0.102942	0.0115	0.0099
0.369646	0.0110139	0.0037
0.0016	0.0156598	0.005
0.676748	0.00698975	0.0051
0.00894413	0.0280436
0.123402	0.0122139
0.0678208	0.0052744
0.012963	0.0055
0.26277	0.0228705
0.0927665	0.0785716
0.106056	0.0103502
0.0140087	0.0219381
0.0011	0.00337168
0.0235338	0.015907
0.283574	0.0442148
0.257588	0.007
0.121607	0.00879949
0.184039	0.0139717
0.0118314	0.00716746
0.362504	0.00952504
0.00893244	0.0270092
0.227566	0.004
0.630285	0.0150919
0.173146	0.0299835
0.0077892	0.0137073
0.0315616	0.0129047
0.1151	0.0252045
0.0168105	0.0223448
0.284945	0.0015
0.9443	0.02141
0.0302795	0.0435768
0.0480647	0.014865
0.124722	0.00828185
0.0097939	0.0309741
0.0915942	0.0047
0.0288474	0.0230686
0.0278053	0.006
3.2967	0.0131
0.0227675	0.00888494
0.31232	0.0084
0.0484	0.0059
0.0398	0.0143165
0.215134	0.0247774
0.0712	0.0102874
0.232012	0.00941142
0.00664116	0.0009
0.108489	0.0073
0.0167694	0.0036
0.00965096	0.0083077
1.2801	0.00609285
0.731472
0.311737
0.173501
0.00613676
0.0218237
0.045152
0.349129
0.0234418
0.207184
0.396138
0.0206326
0.297631
0.0117164
0.0231027
0.227604
0.0084
0.0226
0.741263
0.0107902
0.011579
0.0560924
0.0107809
0.033516
0.0106767
0.214296
0.01
0.012

## Sheet: Positivity by ratio cutoff
MRM result of CFP-10 peptide in the 155 samples and their positivity based on two criteria
CFP-10 result based on peak feature criteria	CFP-10 peptide epeak area ratio (filled are all ratios >0.048)	Clinical Diagnosis	Anti-TB treatment days
Positive	26.1381	TB	274
Positive	3.2967	TB	248
Positive	1.2801	TB	5
Positive	0.9443	TB	7
Positive	0.741263	TB	10
Positive	0.731472	TB	7
Positive	0.678995	TB	5
Positive	0.676748	TB	6
Negative	0.675	TB	4
Positive	0.630285	TB	1
Positive	0.396138	TB	5
Positive	0.369646	TB	0
Positive	0.362504	TB	263
Positive	0.349129	TB	1
Positive	0.31232	TB	10
Positive	0.311737	TB	5
Positive	0.300401	TB	5
Positive	0.297631	TB	5
Positive	0.284945	TB	217
Positive	0.283574	TB	5
Positive	0.26277	TB	1
Positive	0.257588	TB	318
Positive	0.232012	TB	2
Positive	0.227604	TB	4
Positive	0.227566	HIV-TB	5
Positive	0.215134	TB	5
Positive	0.214296	HIV-TB	4
Positive	0.207184	TB	0
Positive	0.184039	TB	6
Positive	0.173501	TB	7
Positive	0.173146	TB	2
Positive	0.124722	TB	6
Positive	0.123402	TB	12
Positive	0.121607	HIV-TB	40
Positive	0.1151	TB	4
Positive	0.108489	TB	5
Positive	0.106056	TB	0
Positive	0.104893	TB	0
Positive	0.102942	TB	4
Positive	0.0927665	TB	61
Positive	0.0915942	TB	3
Positive	0.0815278	TB	204
Negative	0.0785716	TB	9
Positive	0.0712	TB	6
Positive	0.0678208	TB	188
Positive	0.0586955	TB	0
Positive	0.0560924	TB	5
Negative	0.0522	Control	0
Positive	0.0484	TB	13
Positive	0.0480647	TB	269
Positive	0.045152	TB	6
Negative	0.0442148	TB	6
Negative	0.0435768	TB	3
Positive	0.0398	TB	4
Positive	0.033516	TB	2
Positive	0.0315616	TB	4
Negative	0.0309741	TB	1
Positive	0.0302795	TB	3
Negative	0.0299835	TB	3
Positive	0.0288474	TB	2
Negative	0.0280436	TB	5
Positive	0.0278053	TB	7
Negative	0.0270092	TB	10
Negative	0.0252045	HIV-TB	4
Negative	0.0247774	TB	4
Positive	0.0235338	TB	10
Positive	0.0234418	TB	5
Positive	0.0231027	TB	4
Negative	0.0230686	TB	6
Negative	0.0228705	TB	1
Positive	0.0227675	TB	245
Positive	0.0226	TB	197
Negative	0.0223448	TB	0
Negative	0.0219381	TB	6
Positive	0.0218237	HIV-TB	5
Negative	0.02141	HIV-TB	0
Positive	0.0206326	TB	6
Positive	0.0188472	TB	3
Negative	0.0174	TB	9
Positive	0.0168105	TB	1
Positive	0.0167694	HIV-TB	6
Negative	0.015907	HIV-TB	5
Negative	0.0156598	TB	2
Negative	0.0150919	TB	3
Negative	0.014865	TB	3
Negative	0.0143165	HIV-TB	3
Positive	0.0140087	TB	11
Negative	0.0139717	TB	2
Negative	0.0137073	TB	1
Negative	0.0131	TB	329
Positive	0.012963	TB	0
Negative	0.0129047	TB	4
Negative	0.0122139	TB	13
Positive	0.0118314	TB	12
Positive	0.011732	TB	3
Positive	0.0117164	TB	9
Positive	0.011579	TB	8
Negative	0.0115	TB	7
Negative	0.0110139	TB	10
Positive	0.0107902	TB	6
Positive	0.0107809	HIV-TB	5
Positive	0.0106767	TB	7
Negative	0.0105	TB	6
Negative	0.0103502	TB	5
Negative	0.0102874	HIV-TB	26
Negative	0.0100663	Control	0
Positive	0.00991013	TB	6
Negative	0.0099	Control	0
Negative	0.00985133	TB	183
Positive	0.0097939	TB	6
Positive	0.00965096	TB	5
Positive	0.00952504	TB	3
Negative	0.00941142	TB	3
Positive	0.00894413	TB	8
Positive	0.00893244	TB	5
Negative	0.00888494	HIV-TB	12
Negative	0.00879949	TB	1
Negative	0.0084	TB	3
Positive	0.0084	TB	6
Negative	0.0083077	TB	2
Negative	0.00828185	TB	13
Negative	0.008	TB	7
Negative	0.0079	TB	8
Negative	0.00787497	Control	0
Positive	0.0077892	TB	3
Negative	0.0077	HIV-TB	3
Negative	0.0073	TB	6
Negative	0.00725565	Control	0
Negative	0.00716746	TB	271
Negative	0.007	TB	5
Negative	0.00698975	TB	15
Positive	0.00664116	TB	5
Positive	0.00613676	TB	5
Negative	0.00609285	TB	2
Negative	0.006	TB	6
Negative	0.0059	TB	194
Negative	0.0055	TB	4
Negative	0.0055	Control	0
Negative	0.0052744	HIV-TB	5
Positive	0.0051	Control	0
Negative	0.005	Control	0
Negative	0.0048	Control	0
Negative	0.0047	TB	277
Negative	0.00414375	TB	2
Negative	0.004	TB	5
Negative	0.0037	Control	0
Negative	0.0036	TB	208
Negative	0.0034	TB	3
Negative	0.00337168	TB	6
Negative	0.003	Control	0
Negative	0.0028	Control	0
Positive	0.0016	TB	8
Negative	0.0015	TB	5
Positive	0.0011	TB	1
Negative	0.0009	TB	4
