# Supplementary material for: Assay design for unambiguous identification and quantification of circulating pathogen-derived peptide biomarkers
Source: Theranostics. 2022 Mar 21;12(6):2948–62. doi: 10.7150/thno.70373 (PMC8965485; doi:10.7150/thno.70373)
Supplement: Supplementary file 6 — Supplementary dataset 5. [file thnov12p2948s6.xlsx]

## Sheet: TB patients with two points
	Dataset S5. CFP-10pep assay and clinical diagnosis tests result for 18 adult TB patients with two sampling points during anti-TB treatment
ID	Gender	Age (y)	BCG vaccination	Diagnosis means	Final diagnosis	1st CFP-10 level (pM)	2nd CFP-10 level (pM)	CFP-10 change	Smear (grade)	Xpert	Culture	Sample for Culture	TST result (diameter if applicable)	QFT-PLUS IGRA result	Treatment months	Days treated at 1st sampling point	Days treated at 2nd sampling point	second point months	Chest X-ray Severity grade at the first point*	Date_X-rays_at the second point	Chest X-ray Severity grade at the second point*	Chest X-rays score at first point	Disease outcome	Note for diagnosis
T1	Female	41	Yes	Microbiologic	Pulmonary TB	4	136.9	Increase	Positive (3)	Positive	Positive	Sputum	Positive (NA)	Positive	9	0	274	9	3	2017-07-31	2	3	TB cured
T2	Male	37	Yes	Microbiologic	Pulmonary TB	--	179.5	Increase	NA	NA	Positive	Sputum	Not done	Positive	8	0	248	8	3	2016-05-17	2	1	TB cured
T3	Male	28	Yes	Microbiologic	Pulmonary TB	--	4.9	Increase	Positive (2)	Positive	Positive	Sputum	Not done	Positive	9	3	269	9	3	Not done	Not done	3	TB cured
T4	Male	55	No	Microbiologic	Pulmonary TB	--	7.6	Increase	Positive (1)	Positive	Positive	BAL	Positive (20 mm)	Positive	9	9	318	10.5	3	2016-02-16	2	1	TB cured
T5	Male	24	No	Microbiologic	Pulmonary TB	--	3.6	Increase	NA	Positive	Positive	Sputum	Positive (20 mm)	Positive	6	2	204	7	3	2016-08-24	1	1	TB cured
T6	Female	28	No	Microbiologic	Pulmonary TB	--	2.2	Increase	Positive (2)	Positive	Positive	Sputum	Positive (20 mm)	Positive	8	3	245	8	3	Not done	Not done	3	TB cured
T7	Male	53	Yes	Clinical	Pulmonary TB	1.9	4.7	Increase	Negative	Negative	Negative	Sputum	Not done	Not done	8	1	217	7	3	Not done	Not done	3	TB cured
T8	Male	36	Yes	Clinical	Pulmonary TB & Extrapulmonary TB	--	5.8	Increase	Negative	Negative	Negative	Peritoneal Liquid/Sputum	Not done	Positive	9	6	263	9	0	2017-03-14	0	3	TB cured
T9	Male	31	Yes	Histologic	Pulmonary TB	1.3	3.4	Increase	Negative	Negative	Negative	Sputum	Positive (25 mm)	Not done	7	6	197	6.5	1	Not done	Not done	0	TB cured	Lung biopsy: Histological TB and microbiological diagnosis (chronic granuloma with giant cells like Langhans cells. presence of Ziehl Nielsen positive mycobacteria)
T10	Female	52	No	Microbiologic	Pulmonary TB	8.4	7.8	Decrease	NA	NA	Positive	Sputum	Not done	Positive	9	12	188	6	3	2016-12-05	1	3	TB cured
T11	Female	22	No	Microbiologic	Pulmonary TB	3.2	2.4	Decrease	NA	NA	Positive	Sputum/BAL	Positive (12 mm)	Positive	6	1	61	2	1	2016-07-26	1	3	TB cured
T12	Female	40	No	Microbiologic	Pulmonary TB	6.8	3.5	Decrease	Positive (1)	Positive	Positive	Sputum	Not done	Positive	6	4	193	10.5	1	2016-01-22	1	3	TB cured
T13	Female	24	Yes	Microbiologic	Pulmonary TB	4.9	--	Decrease	Positive (1)	Positive	Positive	Sputum	Not done	Not done	9	4	277	9	0	Not done	Not done	0	TB cured
T14	Male	35	Yes	Microbiologic	Pulmonary TB	20.9	--	Decrease	Positive (2)	Positive	Positive	Sputum	Not done	Positive	7	14	183	6	3	2016-10-24	2	2	TB cured
T15	Female	54	Yes	Microbiologic	Pulmonary TB	--	--	Negative	Positive (2)	Positive	Positive	Sputum	Positive (35 mm)	Positive	9	2	271	9	2	2017-04-10	1	3	TB cured
T16	Male	42	Yes	Microbiologic	Pulmonary TB	--	--	Negative	Positive (3)	Positive	Positive	Sputum	Positive (20 mm)	Positive	10	6	329	11	3	Not done	Not done	3	TB cured
T17	Female	50	Yes	Microbiologic	Pulmonary TB	--	--	Negative	Positive (2)	Positive	Positive	Sputum	Not done	Positive	9	3	194	6.5	3	2016-01-05	2	1	TB cured
T18	Female	38	Yes	Microbiologic	Pulmonary TB	--	--	Negative	Positive (1)	Positive	Positive	BAL	Not done	Positive	6	6	208	5.5	1	2016-07-06	1	improved	TB cured
	Score	Chest X-ray severity key
	0	NORMAL CHEST
	1	MILD GRADE (nodules and or infiltrates with proportion of lung affected <30%);
	2	INTERMEDIATED GRADE (infiltrates with proportion of lung affected >30 % and /or cavitation <4 cm in diameter);
	3	HIGH GRADE (an infiltrate of any percentage of extension with cavitation >4 cm in diameter and/or bronchial spread and/or miliarity and/or pleural effusion and/or adenopathy).
