# Supplementary material for: Assay design for unambiguous identification and quantification of circulating pathogen-derived peptide biomarkers
Source: Theranostics. 2022 Mar 21;12(6):2948–62. doi: 10.7150/thno.70373 (PMC8965485; doi:10.7150/thno.70373)
Supplement: Supplementary file 7 — Supplementary dataset 6. [file thnov12p2948s7.xlsx]

## Sheet: 勿动
Patient NO.	RR0001AV1	RR0001AV2	RR0001AV3	RR0001AV4	RR0002AV1	RR0002AV2	RR0002AV3	RR0002AV4	RR0003AV1	RR0004AV1	RR0004AV2	RR0004aV3	RR0004aV4	RR0005aV1	RR0005aV2	RR0005aV3	RR0005aV4	RR0006aV1	RR0006aV2	RR0006aV3	RR0007aV1	RR0007aV2	RR0007aV3	RR0008aV1	RR0008aV2	RR0008aV3	RR0008aV4	RR0009aV1	RR0009aV2	RR0009aV3	RR0010AV1	RR0010AV2	RR0010AV3	RR0011AV1	RR0011AV2	RR0011AV3	RR0012AV1	RR0012AV2	RR0012AV3	Rr0013aV1	Rr0013aV2	Rr0013aV3	RR0014aV1	RR0014aV2	RR0014aV3	RR0015aV1	RR0015aV2	RR0015aV3	RR0016aV1
Age (year)	2				12				12	7				11				1			13			15				15			8			9			3			14			15			11mo			14
Date of birth	2/3/2017				2007-03-05				01/20/2017	09/16/2012				11/9/2007				09/18/2018			09/21/2006			05/24/2004				01/24/2004			01/03/2011			12/27/2009			04/24/2016			04/15/2005			11/25/2004			12/20/2018			1/11/2006
Sex	F				M				F	M				F				F			F			F				F			M			F			F			M			F			F			F
Weight (or weight-for-age z score)	10.4 kg				31.8 kg				42.7 kg	28 kg				33 kg							41.8 kg			56 kg							18.6 kg			25 kg			14 kg			71 kg			77 kg			7.7 kg			41 kg
Height (or height-for-age z score)	92 cm				150 cm				160 cm	104 cm				106 cm							165 cm										119 cm						90 cm			170 cm			183 cm			65 cm			157 cm
BCG vaccination	Yes				Yes				Yes	Yes				No							Don´t Remember			Yes				Yes						Yes			Yes			Yes			Yes			Yes
TB exposure history	Unknown				Unknown				Unknown	Unknown				Unknown							Unknown			Unknown							Unknown			Unknown			Unknown			Unknown			Unknown			YES mom			Unknown
HIV infection	NEG				NEG		NEG		NEG	NEG	NEG	NEG	NEG	NEG	NEG	NEG	NEG	NEG			NEG			NEG				NEG			POS			NEG	NEG	NEG	NEG	NEG	NEG	NEG	NEG	NEG	NEG			NEG			NEG
HIV RNA copies/mL
CD4+ T cells count/μL
CD4+ T cells percentage
Culture	NEG	Not done	Not done	Not done	SPUTUM POS	Not done	SPUTUM POS	Not done	SPUTUM POS	Not done	Not done	Not done	Not done	Not done	Not done	Not done	Not done	Not done			Not done	Not done	Not done	NEG	Not done	Not done	Not done	NEG	Not done	Not done	Not done	Not done	Not done	Not done	Not done	Not done	POS	Not done	Not done	Not done	Not done	Not done	POS++	Not done	Not done	Not done	Not done	Not done	Not done
Xpert	NEG	Not done	Not done	Not done	SPUTUM POS	Not done	SPUTUM POS	Not done	SPUTUM POS	NEG	NEG	NEG	NEG	POS	Not done	Not done	NEG	NEG			NEG	Not done	Not done	NEG	Not done	Not done	Not done	NEG	Not done	Not done	NEG	Not done	Not done	Not done	Not done	Not done	POS	POS	POS	NEG	NEG	not done	POS	Not done	Not done	POS	Not done	Not done	POS
TB symptoms	POS	POS			POS		POS		POS	POS	POS	POS	NEG	POS	NEG	NEG	NEG	POS	NEG	NEG	POS	NEG	NEG	POS	NEG	NEG	NEG	POS	POS		POS	NEG	NEG	NEG	NEG	NEG	POS	NEG	NEG	POS	NEG	NEG	POS	POS		POS	NEG	NEG	POS
Description for TB symptoms	more than 30 days with fever, 2 days with diarrhea, chronic productive cough, wheezing, weight loss, abdominal pain, night sweats	Fever of 48 hours			fever more than 1-month, chronic productive cough, weight loss		only presented abdominal pain in this visit		Chronic coughing for more than 15 days, abdominal pain, night sweats	Weight loss, abdominal pain, night sweats	Chronic coughing “getting better”; abdominal pain	Weight loss		productive coughing (more than 15 days), weight loss, abdominal pain				9 days fever, wheezing			fever, chronic productive cough, weight loss, night sweats			fever				fever, chronic productive cough, hemoptysis, weight loss	Wheezing, diarrhea, Abdominal Pain, weight loss.		fever for 2 weeks, productive cough, weight loss, abdominal pain						Chronic cough (more than 15 days), weight loss, night sweats			Weight loss, night sweats			Fever 1-month, chronic cough for more than 15 days, weight loss	Fever of 1 day, chronic productive coughing, vomiting, abdominal pain.		seizures/irritability			3 months with fever, ear pain, chronic productive cough, vomiting, 1 day with diarrhea, weight loss, abdominal pain, night sweats
Chest radiography	POS				POS		POS		POS	NEG	NEG	NEG	NEG	POS	POS	Not done？	Not done？	POS			POS			POS				POS			POS			POS	POS	POS	POS	POS	POS	POS	POS	not done	POS			POS			POS
Description for chest radiography	Peri-hilar and/or Peri-tracheal Lymphadenopathy present. CT of the column showed destruction of the vertebra and loss of intervertebral space				peripheral pulmonic focus and consolidation		Atelectasis		Peripheral pulmonic focus on the left lung (apex and base)					Peripheral pulmonic focus and cavitations observed	cavitations observed			peripheral pulmonic focus, atelectasis and air trapping			Miliary pattern			pleural effusion				Consolidation			Miliarty pattern			Lumbar MRI compatible with Pott’s Disease	Lumbar MRI compatible with Pott’s Disease	Lumbar MRI compatible with Pott’s Disease	Consolidation	Consolidation	Consolidation	Atelectasis, pleural effusion	Peripheral pulmonic focus, Atelectasis		Peripheral pulmonic focus			peripheral pulmonic focus			consolidation, atelectasis
TST	NEG	Not done	Not done	Not done	POS	Not done	POS	Not done	Not done	POS	POS	POS	POS	POS	POS	POS	NEG	NEG	Not done	Not done	NEG	Not done	Not done	NEG	Not done	Not done	Not done	NEG	Not done	Not done	NEG	Not done	Not done	POS	POS	POS	POS	POS	POS	NEG	NEG	NEG	NEG	Not done	Not done	NEG	Not done	Not done	POS
IGRAs	Not done	Not done	Not done	Not done	Not done	Not done	Not done	Not done	POS	Not done	Not done	Not done	Not done	Not done	Not done	Not done	Not done	NO results	Not done	Not done	Not done	Not done	Not done	NO results	Not done	Not done	Not done	NEG	Not done	Not done	Not done	Not done	Not done	Not done	Not done	Not done	Not done	Not done	Not done	POS	POS	not done	Not done	Not done	Not done	Not done	Not done	Not done	Not done
Blood collect date	2019-07-04	2019-07-18	2019-09-04	2019-12-18	2019-07-08	2019-07-30	2019-09-13	2020-01-10	2019-07-10	2019-07-24	2019-08-07	2019-10-23	2020-02-17	2019-08-19	2019-09-02	2019-10-21	2020-03-04	2019-09-04	2019-10-03	2019-11-01	2019-09-12	2019-10-15	2019-11-15	2019-09-13	2019-10-15	2019-11-13	2020-03-13	2019-09-20	2019-10-15	2019-11-26	2019-10-09	2019-10-25	2019-12-11	2019-10-14	2019-11-06	2019-11-29	2019-11-03	2019-11-18	2020-01-31	2019-11-18	2019-12-06	2020-01-20	2019-11-25	2019-12-11	2020-01-22	2019-12-06	2019-12-20	2020-02-12	2020-01-24
Weeks after treatment	0	2	8.85714	23.8571	0	3.14286	9.57143	26.5714	0	0	2	13	29.7143	0	2	9	28.2857	0	4.14286	8.28571	0	4.71429	9.14286	0	4.57143	8.71429	26	0	3.57143	9.57143	0	2.28571	9	0	3.28571	6.57143	0	2.14286	12.7143	0	2.57143	9	0	2.28571	8.28571	0	2	9.71429	0
CFP-10/iS	0.0232	0.0071	0.0069	0	0.0175	0.0223	0.0592	0	0.0934	0.0256	0.0083	0	0	0.0201	0	0	0	0	0.0169	0	0.0111	0.0139	0	0.0114	0	0.0217	0	0.0162	0.0225	0	0.0157	0	0	0.0306	0.0093	0.0067	0.0122	0.0279	1.1584	0	0	0	0	0.0241	0	0.0189	0.0201	0	0
CFP-10	pos	pos	pos	neg	pos	pos	pos	neg	pos	pos	pos	neg	neg	pos	neg	neg	neg	neg	pos	neg	pos	pos	neg	pos	neg	pos	neg	pos	pos	neg	pos	neg	neg	pos	pos	pos	pos	pos	pos(strong)	neg	neg	neg	neg	pos	neg	pos	pos	neg	neg
Outcome	Unconfirmed				Confirmed				Confirmed	Unconfirmed				Confirmed				unconfirmed?			unconfirmed			unconfirmed				unconfirmed			unconfirmed			unconfirmed			confirmed			unconfirmed			confirmed			confirmed			confirmed
Site	PTB and EPTB				PTB				PTB and EPTB	EPTB				PTB				PTB			PTB			EPTB				PTB			PTB			EPTB			PTB			PTB			PTB			PTB			PTB
Treatment start date	2019-07-05				2019-07-16				2019-07-10	2019-07-25				2019-08-20				2019-09-05			2019-09-13			2019-09-16				2019-09-23			2019-10-10			2019-10-14			2019-11-04			2019-11-19			2019-11-25			2019-12-06			2020-01-22
Treatment end date (6 mo, 3-4 drugs 2mo, 2 drugs 4mo)
Follow-up completed date (last visit)
When had positive response to anti-TB therapy																																											Yes, when?
When resistance to anti-TB therapy					xpert resistance
When cured? (symptoms disappear)
other note					xpert resistance				die leukemia									die
[truncated: 38 more columns]

## Sheet: Sheet1
Dataset S6. Demographics and clinical information of 31 participants in Dominican Republic cohort
Participant ID	sample ID	Outcome	CFP-10pep positivity based on peak feature cutoffs	Peak area of light peptide	Peak area of heavy peptide	Peak Area Ratio	Adjusted peak area ratio	Adjusted peak area ratio (Log10)	CFP-10 (pM, Log10)	CFP-10 (pM)	Age (year)	Sex (F, female; M, male)	BCG vaccination	TB contact	HIV infection	Culture	Xpert	TB symptoms	Description for TB symptoms	Chest radiography	Description for chest radiography	TST	IGRAs	Blood collect date	Outcome	TB classification	Treatment start date	other note
P1	5AV1	Confirmed TB case	Positive	2337.65	116102	0.0201345	0.038537	-1.41412	0.0609022	1.15054	11	F	No	Unknown	Negative	Not done	Positive	Positive	productive coughing (more than 15 days), weight loss, abdominal pain	Positive	Peripheral pulmonic focus and cavitations observed	Positive	Not done	2019-08-19	Confirmed	PTB	2019-08-20
P2	2AV1	Confirmed TB case	Positive	4832.81	276086	0.0175047	0.0796707	-1.0987	0.407784	2.55732	12	M	Yes	Unknown	Negative	Positive	Positive	Positive	fever more than 1-month, chronic productive cough, weight loss	Positive	peripheral pulmonic focus and consolidation	Positive	Not done	2019-07-08	Confirmed	PTB	2019-07-16	xpert resistance
P3	3AV1	Confirmed TB case	Positive	9863.65	105563	0.0934386	0.162606	-0.788863	0.748528	5.60439	12	F	Yes	Unknown	Negative	Positive	Positive	Positive	Chronic coughing for more than 15 days, abdominal pain, night sweats	Positive	Peripheral pulmonic focus on the left lung (apex and base)	Not done	Positive	2019-07-10	Confirmed	PTB and EPTB	2019-07-10	die leukemia
P4	12AV1	Confirmed TB case	Positive	1119.34	184583	0.00606417	0.0184528	-1.73394	-0.290815	0.5119	3	F	Yes	Unknown	Negative	Positive	Positive	Positive	Chronic cough (more than 15 days), weight loss, night sweats	Positive	Consolidation	Positive	Not done	2019-11-03	confirmed	PTB	2019-11-04
P5	14AV2	Confirmed TB case	Positive	5286.39	219663	0.0240659	0.0871482	-1.05974	0.450631	2.82248	15	F	Yes	Unknown	Negative	Positive	Positive	Positive	Fever 1-month, chronic cough for more than 15 days, weight loss	Positive	Peripheral pulmonic focus	Negative	Not done	2019-11-25	confirmed	PTB	2019-11-25
P6	15AV1	Confirmed TB case	Positive	6003.73	317771	0.0188932	0.0989738	-1.00448	0.511405	3.24642	0.92	F	Yes	Yes	Negative	Not done	Positive	Positive	seizures/irritability	Positive	peripheral pulmonic focus	Negative	Not done	2019-12-06	confirmed	PTB	2019-12-06
P7	16AV1	Confirmed TB case	Negative	672.997	88234.1	0.00762741	0.0110946	-1.95489	Not applicable	Not applicable	14	F	No record	Unknown	Negative	Not done	Positive	Positive	3 months with fever, ear pain, chronic productive cough, vomiting, 1 day with diarrhea, weight loss, abdominal pain, night sweats	Positive	consolidation, atelectasis	Positive	Not done	2020-01-24	confirmed	PTB	2020-01-22
P8	17AV1	Confirmed TB case	Positive	2383.61	131705	0.0180981	0.0392946	-1.40567	0.0702006	1.17544	16	F	Yes	Unknown	Negative	Not done	Positive	Positive	fever, weight loss and headache for more than a month	Positive	right basal alveolar pattern	Negative	Not done	2020-02-21	confirmed	PTB	2020-02-21
P9	1AV1	Unconfirmed TB case	Positive	1571.7	67761.1	0.0231947	0.0259101	-1.58653	-0.128705	0.743524	2	F	Yes	Unknown	Negative	Negative	Negative	Positive	more than 30 days with fever, 2 days with diarrhea, chronic productive cough, wheezing, weight loss, abdominal pain, night sweats	Positive	Peri-hilar and/or Peri-tracheal Lymphadenopathy present. CT of the column showed destruction of the vertebra and loss of intervertebral space	Negative	Not done	2019-07-04	Unconfirmed	PTB and EPTB	2019-07-05
P10	4AV1	Unconfirmed TB case	Positive	4852.2	189535	0.0256005	0.0799903	-1.09696	0.409697	2.5686	7	M	Yes	Unknown	Negative	Not done	Negative	Positive	Weight loss, abdominal pain, night sweats	Negative		Positive	Not done	2019-07-24	Unconfirmed	EPTB	2019-07-25
P11	6AV2	Unconfirmed TB case	Positive	2867.75	169554	0.0169135	0.047276	-1.32536	0.158518	1.44052	1	F	No record	Unknown	Negative	Not done	Negative	Positive	9 days fever, wheezing	Positive	peripheral pulmonic focus, atelectasis and air trapping	Negative	Not done	2019-09-04	unconfirmed	PTB	2019-09-05	die
P12	7AV1	Unconfirmed TB case	Positive	1942.06	175571	0.0110614	0.0320156	-1.49464	-0.0276452	0.938328	13	F	No record	Unknown	Negative	Not done	Negative	Positive	fever, chronic productive cough, weight loss, night sweats	Positive	Miliary pattern	Negative	Not done	2019-09-12	unconfirmed	PTB	2019-09-13
P13	8AV1	Unconfirmed TB case	Positive	2298.26	202132	0.0113701	0.0378877	-1.4215	0.0527858	1.12924	15	F	Yes	Unknown	Negative	Negative	Negative	Positive	fever	Positive	pleural effusion	Negative	Not done	2019-09-13	unconfirmed	EPTB	2019-09-16
P14	9AV1	Unconfirmed TB case	Positive	4592.8	283816	0.0161823	0.0757141	-1.12082	0.383456	2.418	15	F	Yes	Unknown	Negative	Negative	Negative	Positive	fever, chronic productive cough, hemoptysis, weight loss	Positive	Consolidation	Negative	Negative	2019-09-20	unconfirmed	PTB	2019-09-23
P15	10AV1	Unconfirmed TB case	Positive	4598.98	293693	0.0156591	0.075816	-1.12024	0.384098	2.42158	8	M	No record	Unknown	Positive	Not done	Negative	Positive	fever for 2 weeks, productive cough, weight loss, abdominal pain	Positive	Miliarty pattern	Negative	Not done	2019-10-09	unconfirmed	PTB	2019-10-10
P16	11AV1	Unconfirmed TB case	Positive	3454.2	112783	0.0306269	0.0569437	-1.24455	0.247384	1.7676	9	F	Yes	Unknown	Negative	Not done	Not done	Negative		Positive	Lumbar MRI compatible with Pott’s Disease	Positive	Not done	2019-10-14	unconfirmed	EPTB	2019-10-14
P17	13AV1	Unconfirmed TB case	Negative	1607.61	92679.9	0.0173458	0.00106865	-2.97116	Not applicable	Not applicable	14	M	Yes	Unknown	Negative	Not done	Negative	Positive	Weight loss, night sweats	Positive	Atelectasis, pleural effusion	Negative	Positive	2019-11-18	unconfirmed	PTB	2019-11-19
P18	1BV1	Non-TB control	Negative	698.677	105924	0.00659605	0.000464444	-3.33307	Not applicable	Not applicable	1	F	Yes	Unknown	Negative	Not done	Not done	Negative		Negative		Negative	Not done	2019-07-08	Non-TB participant
P19	2BV1	Non-TB control	Negative	1002.79	93988.9	0.0106692	0.000666603	-3.17613	Not applicable	Not applicable	11	F	Yes	Unknown	Negative	Not done	Not done	Negative		Negative		Negative	Not done	2019-08-05	Non-TB participant
P20	4BV1	Non-TB control	Negative	1338.97	73489.6	0.0182199	0.000890078	-3.05057	Not applicable	Not applicable	8	M	Yes	Unknown	Negative	Not done	Not done	Negative		Negative		Negative	Not done	2019-09-06	Non-TB participant
P21	5BV1	Non-TB control	Negative	386.586	61644.6	0.00627121	0.000256982	-3.5901	Not applicable	Not applicable	9	M	Yes	Unknown	Negative	Not done	Not done	Negative		Negative		Negative	Not done	2020-03-11	Non-TB participant
P22	6BV1	Non-TB control	Negative	298.366	65835.5	0.00453199	0.000198338	-3.70259	Not applicable	Not applicable	2	M	Yes	Unknown	Negative	Not done	Not done	Negative		Negative		Negative	Not done	2019-09-06	Non-TB participant
P23	7BV1	Non-TB control	Negative	1577.84	85571.4	0.0184389	0.00104887	-2.97928	Not applicable	Not applicable	17	F	Yes	Unknown	Negative	Not done	Not done	Negative		Negative		Negative	Not done	2019-10-25	Non-TB participant
P24	9BV1	Non-TB control	Negative	835.986	168321	0.00496662	0.00055572	-3.25514	Not applicable	Not applicable	12	F	Yes	Unknown	Negative	Not done	Not done	Negative		Negative		Negative	Not done	2019-10-15	Non-TB participant
P25	10BV1	Non-TB control	Negative	1241.74	99813.9	0.0124405	0.000825442	-3.08331	Not applicable	Not applicable	6	M	No record	Unknown	Negative	Not done	Not done	Negative		Negative		Negative	Not done	2019-11-26	Non-TB participant
P26	11BV1	Non-TB control	Negative	446.9	67353.1	0.00663518	0.000297076	-3.52713	Not applicable	Not applicable	4	F	Yes	Unknown	Negative	Not done	Not done	Negative		Negative		Negative	Not done	2020-02-17	Non-TB participant
P27	12BV1	Non-TB control	Negative	356.603	72492.7	0.00491915	0.000237051	-3.62516	Not applicable	Not applicable	2	M	Yes	Unknown	Negative	Not done	Not done	Negative		Negative		Negative	Not done	2020-02-05	Non-TB participant
P28	23BV1	Non-TB control	Negative	2864.08	103601	0.0276453	0.00190389	-2.72036	Not applicable	Not applicable	7	M	Yes	Unknown	Negative	Not done	Not done	Negative		Negative		Negative	Not done	2021-04-07	Non-TB participant
P29	16BV1	Non-TB control	Negative	3737.67	359023	0.0104107	0.00248461	-2.60474	Not applicable	Not applicable	15	F	Yes	Unknown	Negative	Not done	Not done	Negative		Negative		Negative	Not done	2020-02-17	Non-TB participant
P30	15BV1	Non-TB control	Positive	1734.04	86455.9	0.0200569	0.0011527	-2.93828	-1.61529	Not applicable	3	M	Yes	Yes	Negative	Not done	Not done	Negative		Negative		Negative	Not done	2019-12-16	Non-TB participant
P31	26BV1	Non-TB control	Negative	1669.99	128592	0.0129867	0.00111012	-2.95463	Not applicable	Not applicable	4	F	Yes	Unknown	Negative	Not done	Not done	Negative		Negative		Negative	Not done	2021-04-07	Non-TB participant
				Note:
				The average IS peptide peak area in spiked-in standards for quantitative curve is 60659.8
				Adjusted Peak Area Ratio=Original Peak Area Ratio×IS peptide Peak Area/the average IS Peptide Peak Area in Spiked-in Standards for Quantitative Curve
				Standard curve formula is Log10 Concentration of CFP-10 (pM)=(log10 adjust Peak Area Ratio+1.4695)/0.9093
