# Supplementary material for: Assay design for unambiguous identification and quantification of circulating pathogen-derived peptide biomarkers
Source: Theranostics. 2022 Mar 21;12(6):2948–62. doi: 10.7150/thno.70373 (PMC8965485; doi:10.7150/thno.70373)
Supplement: Supplementary file 8 — Supplementary dataset 7. [file thnov12p2948s8.xlsx]

## Sheet: Sheet1
Dataset S7. Clinical information and diagnosis of 19 patients from PUSH pediatric cohort
			CFP-10pep assay qualification result											Quantification of CFP-10
			≥0.71	≥0.79	≥2.2	>1.58	<0.22
ID	Sample ID in raw file	PUSH ID	dotp	rdotp	SNR	∑sρip±	%ρip-	# ρip-	# ρip+	CFP-10+	Peak Area of endogenous peptide	Peak Area of IS peptide	Peak area ratio	Adjusted peak area ratio	Adjusted peak area ratio (Log10)	CFP-10 level (pM, Log10)	CFP-10 level (pM)	Sex (F, female; M, male)	Age (y)	CD4 Count (cells/uL)	CD4% at Enrollment	Severe immunosuppression (WHO age-CD4% definition)	Viral load (copies/mL) at Enrollment	Viral load (copies/mL) Month 6	Days ART started after enrollment	VL suppression	IRIS category	IRIS Classification: Confirmed (1), Likely (2), Possible (3), Unlikely (4)	NIH TB Symptom	CXR TB+	TB contact	TB treatment	TB treat response	Died	UriNot Applicablery LAM	TST equal or more than 5mm	Resp xpert or culture positive	Culture #1	Culture #2	Xpert #1	Xpert #2	Stool Xpert	Culture positive for Non-TB mycobacteria
C1	121167	1211006719	0.7341	0.7943	1	3.4519	0	0	9	No	2025.86	58202.8	0.034807	0.0333971	-1.47629	-0.00746878	Not applicable	F	7.71253	536	25.2	No	316270	Not done	8		Paradoxical TB IRIS	3	No	Yes	No	Yes	No	Yes	Negative	No	Yes	Positive	Negative	Positive	Not done	Negative
C2	121174	1211007419	0.8194	0.8929	2.17	6.10883	0	0	16	Yes	4779.22	349534	0.0136731	0.0787873	-1.10354	0.402459	2.52615	F	1.295	592	15	Yes	461751	9508	0	No VL suppression			No	Yes	Yes	Yes	Yes	No	Not done	No	Yes	Contaminated	Positive	Negative	Not done	Negative
C3	123207	1232000719	0.9206	0.9989	83.75	14.6791	0	0	21	Yes	51947.9	63253.3	0.821269	0.856382	-0.0673326	1.54203	34.8361	M	4.03559	799	11	Yes	198632	20	1	VL Suppressed <50	Paradoxical TB IRIS	2	Yes	Yes	Yes	Yes	Yes	No	Negative	Yes	Yes	Positive	Positive	Positive	Positive	Positive
C4	123217	1232001719	0.7826	0.8945	2.92	2.11639	0	0	6	Yes	3254.85	116659	0.0279005	0.0536574	-1.27037	0.218993	1.65574	M	7.82204	99	6	Yes	450200	20	1	VL Suppressed <50			Yes	Yes	No	Yes	Yes	No	Negative	No	Yes	Positive	Positive	Positive	Positive	Positive
C5	123296	1232009619	0.823	0.9052	3.11	9.21792	0	0	20	Yes	6438.7	397065	0.0162157	0.106144	-0.974103	0.544812	3.506	F	4.49008	104	10.63	Yes	353702	20	8	VL Suppressed <50			Yes	Yes	No	Yes	Yes	No	Not done	No	Yes	Negative	Negative	Positive	Not done	Positive
UC1	121105	1211000519	0.6443	0.6696	1	1.64926	0	0	5	No	1579.96	281594	0.00561077	0.0260462	-1.58426	Not applicable	Not applicable	M	7.27173	31	0.67	Yes	1414517	438	0				Yes	Yes	No	Yes	Yes	No	Negative	Not done	No	Negative	Negative	Negative	Negative	Negative
UC2	121186	1211008619	0.9019	0.9815	7.82	9.39536	0	0	20	Yes	7479.74	383525	0.0195026	0.123306	-0.909014	0.616393	4.13421	F	1.9384	821	16.9	Yes	234544	274952	7				Yes	Yes	No	Yes	Yes	No	Not done	Not done	No	Negative	Negative	Negative	Negative	Negative
UC3	123241	1232004119	0.6923	0.7949	83.75	3.00483	0.111111	1	8	Yes	799.795	289651	0.00276124	0.0131849	-1.87992	-0.00746878	0.98295	M	0.4846	12	0.42	Yes	10000000	Not done	12				Yes	No	No	Yes	Yes	No	Negative	No	No	Negative	Negative	Negative	Negative	Negative
UC4	123253	1232005319	0.7081	0.7399	8.06	2.1	0	0	5	No	1961.17	289613	0.0067717	0.0323307	-1.49039	Not applicable	Not applicable	M	2.82546	1339	29.76	No	41032	Not done	1		Paradoxical TB IRIS	3	Yes	Yes	No	No	Not applicable	No	Negative	No	No	Negative	Negative	Negative	Negative	Negative
UC5	123255	1232005519	0.7227	0.772	1	1.33	0.142857	1	6	No	3007.87	67495.5	0.044564	0.0495859	-1.30464	Not applicable	Not applicable	M	1.47844	3451	18.63	Yes	18962	Not done	Not applicable				Yes	Yes	No	No	Not applicable	No	Negative	No	No	Negative	Negative	Negative	Negative	Negative
UC6	123224	1232002419	0.7989	0.8626	2.02	4.17601	0	0	11	No	3172.57	353533	0.00897389	0.052301	-1.28149	Not applicable	Not applicable	F	2.20123	317	17	Yes	1787076	266	9		Unmasking TB IRIS	3	Yes	No	No	Yes	Yes	No	Negative	No	No	Negative	Negative	Negative	Negative	Negative	Yes
UL1	121155	1211005519	0.8715	0.9461	2.79	4.81604	0	0	12	Yes	9901.78	370271	0.026742	0.163235	-0.787188	0.750371	5.62822	F	0.676249	1515	22	Yes	2509013	215	1			4	Yes	No	No	No	Not applicable	No	Negative	No	No	Negative	Negative	Negative	Negative	Negative
UL2	121144	1211004419	0.7278	0.6875	4.2	5.84532	0	0	12	No	5146.88	451732	0.0113937	0.0848484	-1.07136	Not applicable	Not applicable	F	1.07598	238	31	No	148	353090	7				Yes	No	No	No	Not applicable	No	Positive	No	No	Negative	Negative	Negative	Negative	Negative
UL3	123233	1232003319	0.6928	0.7243	1	1.34146	0.333333	3	6	No	9296.17	359018	0.0258933	0.153251	-0.814597	Not applicable	Not applicable	F	1.72758	1115	19.85	Yes	3842	5456	8				No	No	No	No	Not applicable	No	Negative	No	No	Negative	Negative	Negative	Negative	Negative
UL4	123250	1232005019	0.7934	0.809	1	1.27796	0	0	3	No	1652.4	272800	0.00605721	0.0272405	-1.56478	Not applicable	Not applicable	F	9.73854	1584	24.64	No	458918	20	1				Yes	No	No	No	Not applicable	No	Negative	No	No	Negative	Negative	Negative	Negative	Negative
UL5	123257	1232005719	0.6607	0.581	5.37	7.01741	0	0	19	No	18233.2	377640	0.0482819	0.300581	-0.522038	Not applicable	Not applicable	F	3.90965	587	25.26	No	16334	92	8				No	Yes	No	No	Not applicable	No	Negative	No	No	Negative	Negative	Negative	Negative	Negative
UL6	123278	1232007819	0.7794	0.8575	4.75	4.15892	0	0	9	Yes	1686.85	324194	0.00520322	0.0278084	-1.55582	-0.0949344	0.803647	F	0.232717	5806	20.23	Yes	338544	68368	11			4	No	Yes	No	No	Not applicable	No	Negative	No	No	Negative	Negative	Negative	Negative	Negative
UL7	123283	1232008319	0.7213	0.8684	2.19	2.7231	0.142857	1	6	Yes	892.777	240542	0.00371153	0.0147178	-1.83216	-0.398832	0.399179	M	0.741958	566	24.79	Yes	2084500	Not done	9				No	Yes	No	No	Not applicable	No	Negative	No	No	Negative	Negative	Negative	Negative	Negative
UL8	121106	1211000619	0.8382	0.9384	4.76	5.56966	0	0	14	Yes	2328.83	370681	0.00628259	0.0383917	-1.41576	0.0590976	1.14577	F	0.383299	3406	17	Yes	492304	Not done	7				Yes	Not done	No	No	Not applicable	No	Negative	No	No	Negative	Negative	Negative	Negative	Negative
Note:
The average IS peptide peak area in spiked-in standards for quantitative curve is 60659.8
Adjusted Peak Area Ratio=light peptide peak area/the average IS Peptide Peak Area in Spiked-in Standards for Quantitative Curve
Log10 Concentration of CFP-10 (pM)=(log10 adjust Peak Area Ratio+1.4695)/0.9093
