# Supplementary material for: Assay design for unambiguous identification and quantification of circulating pathogen-derived peptide biomarkers
Source: Theranostics. 2022 Mar 21;12(6):2948–62. doi: 10.7150/thno.70373 (PMC8965485; doi:10.7150/thno.70373)
Supplement: Supplementary file 9 — Supplementary dataset 8. [file thnov12p2948s9.xlsx]

## Sheet: Sheet1
Dataset S8. Demographics and characterization of rhesus macaques infected with Mtb
Animal ID	Age	Sex	Disease Stage	LUNG		Histology	Clinical	CXR Score	BAL CFU	TST STATUS
				CFU/g	LOG10 (CFU+1/g)	% LUNG INVOLVEMENT	Blood CRP (mg/dL)		LOG10 (CFU+1/mL)	PRE-INFECTION	1 MONTH POST-INFECTION
11	4.95	M	ATB	101486	5.00641	58.1381	31.15	1	4.04139	-	+
9	5.05	M	ATB	26699.7	4.42652	51.744	14.76	3	3.33686	-	+
13	4.98	M	ATB	4859.03	3.68664	22.8086	13.1	2	2.84942	-	+
10	5.1	M	ATB	714.243	2.85445	34.4144	4.2	2	2.17609	-	+
12	5.04	M	ATB	746.749	2.87376	22.3862	11.8	2	2.60206	-	+
8	7.32	M	TBI	0	0	0.2	<0.5	0	0	-	+
6	9.34	M	TBI	58.75	1.77634	3.4	<0.5	0	0	-	+
5	11.18	M	TBI	0	0	0.3	<0.5	0	0	-	+
7	7.38	M	TBI	0	0	0.2	<0.5	0	0	-	+
1	17.16	F	Control/Naïve	NA	NA	NA	<0.5	0	0	-	-
2	12.53	M	Control/Naïve	NA	NA	NA	<0.5	0	0	-	-
3	3.41	M	Control/Naïve	NA	NA	NA	<0.5	0	0	-	-
4	3.27	M	Control/Naïve	NA	NA	NA	<0.5	0	0	-	-
