# Supplementary material for: Assay design for unambiguous identification and quantification of circulating pathogen-derived peptide biomarkers
Source: Theranostics. 2022 Mar 21;12(6):2948–62. doi: 10.7150/thno.70373 (PMC8965485; doi:10.7150/thno.70373)
Supplement: Supplementary file 10 — Supplementary dataset 9. [file thnov12p2948s10.xlsx]

## Sheet: Sheet1
Dataset S9. MRM result of CFP-10 peptide in the plasma samples from NHP model of Mtb infection.
		Criteria	≥0.71	≥0.79	≥2.2	>1.58	<0.22
Animal model group	NHP ID	Raw data ID	dotp	rdotp	SNR	∑sρip±	%ρip-	# ρip+	# ρip-	CFP-10+	Peak Area of light peptide	Peak Area of heavy peptide	Peak area ratio	Peak area of IS in calibration standards	adjusted ratio (Log10)	CFP-10 (pM)
Naïve	1	1_plasma	0.8412	0.9385	2.54	2.48826	30.7692	9	4	Negative	2811.93	2.44985e+06	0.0011478	60659.8	-1.3339
Naïve	2	2_plasma	0.7184	0.8347	4.19	1.02439	0	3	0	Negative	2682.76	2.45357e+06	0.00109341		-1.35432
Naïve	3	3_plasma	0.6433	0.7248	2.18	3.17818	27.2727	8	3	Negative	1236.94	2230778	0.000554489		-1.69055
Naïve	4	4_plasma	0.6399	0.5978	1	2.59788	0	5	0	Negative	2442.68	2.4421e+06	0.00100024		-1.39504
TBI	5	5_plasma	0.8239	0.8772	4.39	3.75806	0	7	0	Positive	2393.21	1.98645e+06	0.00120477		-1.40392	0.0721217	1.18065
TBI	6	6_plasma	0.7788	0.836	1	2.67681	0	6	0	Negative	2240.41	2.293e+06	0.000977067		-1.43257
TBI	7	7_plasma	0.6222	0.6019	2.58	2.99673	11.1111	8	1	Negative	2295.45	1.77603e+06	0.00129246		-1.42203
TBI	8	8_plasma	0.7813	0.7894	1	10.6798	0	21	0	Negative	6368.24	2.38755e+06	0.00266727		-0.978882
ATB	9	9_plasma	0.8892	0.9607	7.73	5.76442	0	13	0	Positive	5124.07	2.31686e+06	0.00221165		-1.07329	0.435735	2.72732
ATB	10	10_plasma	0.8156	0.8721	2.84	6.11042	0	14	0	Positive	2789.62	2.33812e+06	0.0011931		-1.33736	0.145325	1.39741
ATB	11	11_plasma	0.8674	0.9633	5.93	6.32889	0	11	0	Positive	8198.38	3.83391e+06	0.00213838		-0.869173	0.660208	4.57307
ATB	12	12_plasma	0.6131	0.6385	1	6.96797	0	14	0	Negative	14986.9	3746955	0.00399975		-0.60719
ATB	13	13_plasma	0.7852	0.8234	4.34	4.94887	0	10	0	Positive	5286.97	2364685	0.0022358		-1.05969	0.450683	2.82282
									, ,
